# Supplementary material for: FOBI: an ontology to represent food intake data and associate it with metabolomic data
Source: Database (Oxford). 2020 Jun 17;2020:baaa033. doi: 10.1093/databa/baaa033 (PMC7298227; doi:10.1093/databa/baaa033)
Supplement: Supplementary_Tables_baaa033 [file supplementary_tables_baaa033.zip]

Archive with 2 entries (2 files):
- Supplementary_Table_S1_baaa033.csv
- Supplementary_Table_S2_baaa033.csv
