# Supplementary material for: FOBI: an ontology to represent food intake data and associate it with metabolomic data
Source: Database (Oxford). 2020 Jun 17;2020:baaa033. doi: 10.1093/databa/baaa033 (PMC7298227; doi:10.1093/databa/baaa033)
Supplement: Supplementary_Tables_baaa033 [file supplementary_tables_baaa033.zip › Supplementary_Table_S1_baaa033.csv]

Metabolite Class	Food Groups
Polyphenols and derivatives
Phenolic acids (hydroxybenzoic, hydroxyphenylacetic, hydroxycinnamic, hydroxyphenylpropionic acids)	Fruits & Vegetables, Coffee, Tea, Cacao, Legumes, Wholegrain, Red wine, Olive oil
Flavan-3-ols	Fruits (Berries, Apple), Tea, Cacao, Nuts, Legumes, Red wine
Hydroxyphenyl-valerolactones (microbiota derivatives of flavan-3-ols)	Procyanidin-rich foods (Berries, Apple, Tea, Cacao, Nuts, Legumes, Red wine)
Flavanones	Citrus fruits
Isoflavones	Soy and Legumes
Flavones	Fruits & Vegetables, Wholegrain, Olive oil, Legumes
Flavonols	Fruits & Vegetables, Tea, Red wine, Nuts, Olive oil, Legumes
Anthocyanins	Red wine, Berries
Dihydrochalcones	Apple
Phenylethanoids	Olive oil
Stilbenes	Red wine
Prenylflavonoids	Beer
Coumarins	Fruits (Rutaceae) & Vegetables (Umbelliferae)
Curcuminoids	Curcuma
Urolithins (microbiota derivatives of ellagitannins)	Ellagitannin-rich foods (Berries, Red wine, Pomegranate, Nuts)
Lignans	Fibre-rich foods (Fruits & Vegetables, Wholegrain, Nuts, Legumes)
Other polyphenols (pyrogallol, catechol, hydroxybenzaldehydes)	Fruits & Vegetables
Amino acid derivatives
Methylhistidine derivatives	Meat, Fish, Dairy products
Aromatic amino acid derivatives	Meat, Fish, Nuts, Wholegrain, Legumes
S-allylcysteine derivatives	Allium vegetables
Amino acid betaines	Wholegrain, Citrus fruits
Diketopiperazines	Heat-treated foods (Coffee, Cacao)
Glycinates	Fruits & Vegetables, Coffee, Tea, Cacao, Wholegrain, Legumes, Nuts, Olive oil, Red wine
Fatty acids
Odd chain fatty acids	Dairy products
Monounsaturated fatty acids	Olive oil
Polyunsaturated fatty acids	Fish, Nuts
Terpenes
Carotenoids	Fruits & Vegetables
Triterpenes (oleanolic and maslinic acids)	Olive oil
Diterpenes (atractyligenin)	Coffee
Alkaloids
Glycoalkaloids	Potato, Tomato
Pyridinium derivatives	Coffee, Legumes
Other metabolites
Glucosinolates	Cruciferous vegetables
Alkylresorcinols	Wholegrain
Benzoxazinoids	Wholegrain
Methylxanthines	Coffee, Tea, Cacao
Ethanol derivatives	Alcoholic beverages
Furan derivatives	Heat-treated foods (Coffee, Wholegrain, Fruits & Vegetables)
Artificial sweeteners	Sweetened beverages
Organic acids	Fruits & Vegetables
Carnitines	Meat
Amines (creatine, creatinine)	Meat
TMAO, arsenobetaine	Fish, Seafood
Carbohydrates (polyols)	Fruits & Vegetables
