# Supplementary material for: FOBI: an ontology to represent food intake data and associate it with metabolomic data
Source: Database (Oxford). 2020 Jun 17;2020:baaa033. doi: 10.1093/databa/baaa033 (PMC7298227; doi:10.1093/databa/baaa033)
Supplement: Supplementary_Tables_baaa033 [file supplementary_tables_baaa033.zip › Supplementary_Table_S2_baaa033.csv]

metaboliteNames	FOBI	HMDB	KEGG	PubChemCID	InChIKey	InChICode	ChemSpider
alpha-Chaconine	FOBI:030714	NA	C10796	442971	TYNQWWGVEGFKRU-AJDPQWBVSA-N	InChI=1S/C45H73NO14/c1-19-7-10-28-20(2)31-29(46(28)17-19)16-27-25-9-8-23-15-24(11-13-44(23,5)26(25)12-14-45(27,31)6)57-43-40(60-42-37(53)35(51)33(49)22(4)56-42)38(54)39(30(18-47)58-43)59-41-36(52)34(50)32(48)21(3)55-41/h8,19-22,24-43,47-54H,7,9-18H2,1-6H3/t19-,20+,21-,22-,24-,25+,26-,27-,28+,29-,30+,31-,32-,33-,34+,35+,36+,37+,38-,39+,40+,41-,42-,43+,44-,45-/m0/s1	391274
beta-cryptoxanthin	FOBI:030754	NA	C08591	5281235	DMASLKHVQRHNES-FKKUPVFPSA-N	InChI=1S/C40H56O/c1-30(18-13-20-32(3)23-25-37-34(5)22-15-27-39(37,7)8)16-11-12-17-31(2)19-14-21-33(4)24-26-38-35(6)28-36(41)29-40(38,9)10/h11-14,16-21,23-26,36,41H,15,22,27-29H2,1-10H3/b12-11+,18-13+,19-14+,25-23+,26-24+,30-16+,31-17+,32-20+,33-21+/t36-/m1/s1	4444647
(S)-carnitine	FOBI:030706	HMDB00062	C15025	2724480	PHIQHXFUZVPYII-LURJTMIESA-N	InChI=1S/C7H15NO3/c1-8(2,3)5-6(9)4-7(10)11/h6,9H,4-5H2,1-3H3/t6-/m0/s1	2006614
3-(3-hydroxyphenyl)propanoic acid	FOBI:030415	HMDB00375	C11457	91	QVWAEZJXDYOKEH-UHFFFAOYSA-N	InChI=1S/C9H10O3/c10-8-3-1-2-7(6-8)4-5-9(11)12/h1-3,6,10H,4-5H2,(H,11,12)	89
(+)-catechin	FOBI:030460	HMDB02780	C06562	9064	PFTAWBLQPZVEMU-DZGCQCFKSA-N	InChI=1S/C15H14O6/c16-8-4-11(18)9-6-13(20)15(21-14(9)5-8)7-1-2-10(17)12(19)3-7/h1-5,13,15-20H,6H2/t13-,15+/m0/s1	NA
L-tartaric acid	FOBI:030630	HMDB00956	C00898	444305	FEWJPZIEWOKRBE-JCYAYHJZSA-N	InChI=1S/C4H6O6/c5-1(3(7)8)2(6)4(9)10/h1-2,5-6H,(H,7,8)(H,9,10)/t1-,2-/m1/s1	NA
trimethylamine N-oxide	FOBI:030711	HMDB00925	C01104	1145	UYPYRKYUKCHHIB-UHFFFAOYSA-N	InChI=1S/C3H9NO/c1-4(2,3)5/h1-3H3	1113
carnosine	FOBI:030687	HMDB00033	C00386	439224	CQOVPNPJLQNMDC-ZETCQYMHSA-N	InChI=1S/C9H14N4O3/c10-2-1-8(14)13-7(9(15)16)3-6-4-11-5-12-6/h4-5,7H,1-3,10H2,(H,11,12)(H,13,14)(H,15,16)/t7-/m0/s1	388363
N-methylpyridinium	FOBI:030713	NA	C02724	13597	PQBAWAQIRZIWIV-UHFFFAOYSA-N	InChI=1S/C6H8N/c1-7-5-3-2-4-6-7/h2-6H,1H3/q+1	11374613
luteolin	FOBI:030555	HMDB05800	C01514	5280445	IQPNAANSBPBGFQ-UHFFFAOYSA-N	InChI=1S/C15H10O6/c16-8-4-11(19)15-12(20)6-13(21-14(15)5-8)7-1-2-9(17)10(18)3-7/h1-6,16-19H	4444102
taurine	FOBI:030709	HMDB00251	C00245	1123	XOAAWQZATWQOTB-UHFFFAOYSA-N	InChI=1S/C2H7NO3S/c3-1-2-7(4,5)6/h1-3H2,(H,4,5,6)	10675782
lycopene	FOBI:030748	HMDB03000	C05432	446925	OAIJSZIZWZSQBC-GYZMGTAESA-N	InChI=1S/C40H56/c1-33(2)19-13-23-37(7)27-17-31-39(9)29-15-25-35(5)21-11-12-22-36(6)26-16-30-40(10)32-18-28-38(8)24-14-20-34(3)4/h11-12,15-22,25-32H,13-14,23-24H2,1-10H3/b12-11+,25-15+,26-16+,31-17+,32-18+,35-21+,36-22+,37-27+,38-28+,39-29+,40-30+	394156
cyclohexylsulfamic acid	FOBI:030625	NA	C02824	7533	HCAJEUSONLESMK-UHFFFAOYSA-N	InChI=1S/C6H13NO3S/c8-11(9,10)7-6-4-2-1-3-5-6/h6-7H,1-5H2,(H,8,9,10)	15484224
chlorogenic acid	FOBI:030397	HMDB03164	C00852	1794427	CWVRJTMFETXNAD-JUHZACGLSA-N	InChI=1S/C16H18O9/c17-9-3-1-8(5-10(9)18)2-4-13(20)25-12-7-16(24,15(22)23)6-11(19)14(12)21/h1-5,11-12,14,17-19,21,24H,6-7H2,(H,22,23)/b4-2+/t11-,12-,14-,16+/m1/s1	1405788
pyrogallol	FOBI:030432	NA	C01108	1057	WQGWDDDVZFFDIG-UHFFFAOYSA-N	InChI=1S/C6H6O3/c7-4-2-1-3-5(8)6(4)9/h1-3,7-9H	13760300
oleic acid	FOBI:030741	HMDB00207	C00712	445639	ZQPPMHVWECSIRJ-KTKRTIGZSA-N	InChI=1S/C18H34O2/c1-2-3-4-5-6-7-8-9-10-11-12-13-14-15-16-17-18(19)20/h9-10H,2-8,11-17H2,1H3,(H,19,20)/b10-9-	NA
3-hydroxybenzaldehyde	FOBI:030453	NA	C03067	101	IAVREABSGIHHMO-UHFFFAOYSA-N	InChI=1S/C7H6O2/c8-5-6-2-1-3-7(9)4-6/h1-5,9H	NA
quercetin	FOBI:030558	HMDB05794	C00389	5280343	REFJWTPEDVJJIY-UHFFFAOYSA-N	InChI=1S/C15H10O7/c16-7-4-10(19)12-11(5-7)22-15(14(21)13(12)20)6-1-2-8(17)9(18)3-6/h1-5,16-19,21H	15139441
phytanic acid	FOBI:08823	HMDB00801	C01607	26840	RLCKHJSFHOZMDR-UHFFFAOYSA-N	InChI=1S/C20H40O2/c1-16(2)9-6-10-17(3)11-7-12-18(4)13-8-14-19(5)15-20(21)22/h16-19H,6-15H2,1-5H3,(H,21,22)	25001
trans-5-O-caffeoyl-D-quinic acid	FOBI:030399	NA	C17147	5280633	CWVRJTMFETXNAD-NXLLHMKUSA-N	InChI=1S/C16H18O9/c17-9-3-1-8(5-10(9)18)2-4-13(20)25-12-7-16(24,15(22)23)6-11(19)14(12)21/h1-5,11-12,14,17-19,21,24H,6-7H2,(H,22,23)/b4-2+/t11-,12-,14+,16-/m1/s1	4444237
indole-3-acetic acid	FOBI:030704	HMDB00197	C00954	802	SEOVTRFCIGRIMH-UHFFFAOYSA-N	InChI=1S/C10H9NO2/c12-10(13)5-7-6-11-9-4-2-1-3-8(7)9/h1-4,6,11H,5H2,(H,12,13)	780
DIMBOA glucoside	FOBI:030737	NA	C04831	11132470	WTGXAWKVZMQEDA-XGHDNVSXSA-N	InChI=1S/C15H19NO10/c1-23-6-2-3-7-8(4-6)24-15(13(21)16(7)22)26-14-12(20)11(19)10(18)9(5-17)25-14/h2-4,9-12,14-15,17-20,22H,5H2,1H3/t9-,10-,11+,12-,14+,15?/m1/s1	9307589
creatinine	FOBI:030708	HMDB00562	C00791	588	DDRJAANPRJIHGJ-UHFFFAOYSA-N	InChI=1S/C4H7N3O/c1-7-2-3(8)6-4(7)5/h2H2,1H3,(H2,5,6,8)	13325157
L-tryptophan	FOBI:030701	HMDB00929	C00078	6305	QIVBCDIJIAJPQS-VIFPVBQESA-N	InChI=1S/C11H12N2O2/c12-9(11(14)15)5-7-6-13-10-4-2-1-3-8(7)10/h1-4,6,9,13H,5,12H2,(H,14,15)/t9-/m0/s1	NA
salicylic acid	FOBI:030318	HMDB01895	C00805	338	YGSDEFSMJLZEOE-UHFFFAOYSA-N	InChI=1S/C7H6O3/c8-6-4-2-1-3-5(6)7(9)10/h1-4,8H,(H,9,10)	14879126
beta-alanine	FOBI:030691	HMDB00056	C00099	239	UCMIRNVEIXFBKS-UHFFFAOYSA-N	InChI=1S/C3H7NO2/c4-2-1-3(5)6/h1-2,4H2,(H,5,6)	16382018
4-methylcatechol	FOBI:030447	HMDB00873	C06730	9958	ZBCATMYQYDCTIZ-UHFFFAOYSA-N	InChI=1S/C7H8O2/c1-5-2-3-6(8)7(9)4-5/h2-4,8-9H,1H3	13200746
phloretin	FOBI:030568	HMDB03306	C00774	4788	VGEREEWJJVICBM-UHFFFAOYSA-N	InChI=1S/C15H14O5/c16-10-4-1-9(2-5-10)3-6-12(18)15-13(19)7-11(17)8-14(15)20/h1-2,4-5,7-8,16-17,19-20H,3,6H2	NA
L-phenylalanine	FOBI:030692	HMDB00159	C00079	6140	COLNVLDHVKWLRT-QMMMGPOBSA-N	InChI=1S/C9H11NO2/c10-8(9(11)12)6-7-4-2-1-3-5-7/h1-5,8H,6,10H2,(H,11,12)/t8-/m0/s1	NA
bergaptol	FOBI:030523	NA	C00758	5280371	GIJHDGJRTUSBJR-UHFFFAOYSA-N	InChI=1S/C11H6O4/c12-10-2-1-6-9(15-10)5-8-7(11(6)13)3-4-14-8/h1-5,13H	4444066
3-(4-hydroxyphenyl)lactic acid	FOBI:030694	HMDB00755	C03672	9378	JVGVDSSUAVXRDY-UHFFFAOYSA-N	InChI=1S/C9H10O4/c10-7-3-1-6(2-4-7)5-8(11)9(12)13/h1-4,8,10-11H,5H2,(H,12,13)	NA
cis-caffeic acid	FOBI:030392	HMDB01964	NA	1549111	QAIPRVGONGVQAS-RQOWECAXSA-N	InChI=1S/C9H8O4/c10-7-3-1-6(5-8(7)11)2-4-9(12)13/h1-5,10-11H,(H,12,13)/b4-2-	1266077
cyanocob(III)alamin	FOBI:030744	HMDB0000607	C02823	129627537	FDJOLVPMNUYSCM-WZHZPDAFSA-L	InChI=1S/C62H90N13O14P.CN.Co/c1-29-20-39-40(21-30(29)2)75(28-70-39)57-52(84)53(41(27-76)87-57)89-90(85,86)88-31(3)26-69-49(83)18-19-59(8)37(22-46(66)80)56-62(11)61(10,25-48(68)82)36(14-17-45(65)79)51(74-62)33(5)55-60(9,24-47(67)81)34(12-15-43(63)77)38(71-55)23-42-58(6,7)35(13-16-44(64)78)50(72-42)32(4)54(59)73-56;1-2;/h20-21,23,28,31,34-37,41,52-53,56-57,76,84H,12-19,22,24-27H2,1-11H3,(H15,63,64,…	NA
3-hydroxyphenylacetic acid	FOBI:030369	HMDB00440	C05593	12122	FVMDYYGIDFPZAX-UHFFFAOYSA-N	InChI=1S/C8H8O3/c9-7-3-1-2-6(4-7)5-8(10)11/h1-4,9H,5H2,(H,10,11)	16253543
biochanin A	FOBI:030547	HMDB02338	C00814	5280373	WUADCCWRTIWANL-UHFFFAOYSA-N	InChI=1S/C16H12O5/c1-20-11-4-2-9(3-5-11)12-8-21-14-7-10(17)6-13(18)15(14)16(12)19/h2-8,17-18H,1H3	4444068
beta-carotene	FOBI:030747	HMDB00561	C02094	5280489	OENHQHLEOONYIE-JLTXGRSLSA-N	InChI=1S/C40H56/c1-31(19-13-21-33(3)25-27-37-35(5)23-15-29-39(37,7)8)17-11-12-18-32(2)20-14-22-34(4)26-28-38-36(6)24-16-30-40(38,9)10/h11-14,17-22,25-28H,15-16,23-24,29-30H2,1-10H3/b12-11+,19-13+,20-14+,27-25+,28-26+,31-17+,32-18+,33-21+,34-22+	4444129
4-hydroxybenzaldehyde	FOBI:030454	HMDB11718	C00633	126	RGHHSNMVTDWUBI-UHFFFAOYSA-N	InChI=1S/C7H6O2/c8-5-6-1-3-7(9)4-2-6/h1-5,9H	123
ferulic acid	FOBI:030406	HMDB00954	C01494	445858	KSEBMYQBYZTDHS-HWKANZROSA-N	InChI=1S/C10H10O4/c1-14-9-6-7(2-4-8(9)11)3-5-10(12)13/h2-6,11H,1H3,(H,12,13)/b5-3+	393368
N-feruloylglycine	FOBI:030674	NA	C02564	5280527	CLGNQAIRBLDHIN-HWKANZROSA-N	InChI=1S/C12H13NO5/c1-18-10-6-8(2-4-9(10)14)3-5-11(15)13-7-12(16)17/h2-6,14H,7H2,1H3,(H,13,15)(H,16,17)/b5-3+	4444158
(S)-naringenin	FOBI:030514	HMDB02670	C00509	439246	FTVWIRXFELQLPI-ZDUSSCGKSA-N	InChI=1S/C15H12O5/c16-9-3-1-8(2-4-9)13-7-12(19)15-11(18)5-10(17)6-14(15)20-13/h1-6,13,16-18H,7H2/t13-/m0/s1	388383
p-cresol	FOBI:030698	HMDB01858	C01468	2879	IWDCLRJOBJJRNH-UHFFFAOYSA-N	InChI=1S/C7H8O/c1-6-2-4-7(8)5-3-6/h2-5,8H,1H3	13285340
N(2)-phenylacetyl-L-glutamine	FOBI:030696	HMDB06344	C04148	92258	JFLIEFSWGNOPJJ-JTQLQIEISA-N	InChI=1S/C13H16N2O4/c14-11(16)7-6-10(13(18)19)15-12(17)8-9-4-2-1-3-5-9/h1-5,10H,6-8H2,(H2,14,16)(H,15,17)(H,18,19)/t10-/m0/s1	83292
L-tyrosine	FOBI:030697	HMDB00158	C00082	6057	OUYCCCASQSFEME-QMMMGPOBSA-N	InChI=1S/C9H11NO3/c10-8(9(12)13)5-6-1-3-7(11)4-2-6/h1-4,8,11H,5,10H2,(H,12,13)/t8-/m0/s1	NA
sucrose	FOBI:030757	HMDB00258	C00089	5988	CZMRCDWAGMRECN-UGDNZRGBSA-N	InChI=1S/C12H22O11/c13-1-4-6(16)8(18)9(19)11(21-4)23-12(3-15)10(20)7(17)5(2-14)22-12/h4-11,13-20H,1-3H2/t4-,5-,6-,7-,8+,9-,10+,11-,12+/m1/s1	NA
DIMBOA	FOBI:030736	NA	C04720	2358	GDNZNIJPBQATCZ-UHFFFAOYSA-N	InChI=1S/C9H9NO5/c1-14-5-2-3-6-7(4-5)15-9(12)8(11)10(6)13/h2-4,9,12-13H,1H3	NA
formononetin	FOBI:030550	HMDB05808	C00858	5280378	HKQYGTCOTHHOMP-UHFFFAOYSA-N	InChI=1S/C16H12O4/c1-19-12-5-2-10(3-6-12)14-9-20-15-8-11(17)4-7-13(15)16(14)18/h2-9,17H,1H3	4444070
N-benzoylglycine	FOBI:030340	HMDB00714	C01586	464	QIAFMBKCNZACKA-UHFFFAOYSA-N	InChI=1S/C9H9NO3/c11-8(12)6-10-9(13)7-4-2-1-3-5-7/h1-5H,6H2,(H,10,13)(H,11,12)	10658403
trans-4-hydroxy-L-proline	FOBI:08828	HMDB00725	C01157	5810	PMMYEEVYMWASQN-DMTCNVIQSA-N	InChI=1S/C5H9NO3/c7-3-1-4(5(8)9)6-2-3/h3-4,6-7H,1-2H2,(H,8,9)/t3-,4+/m1/s1	NA
4-hydroxyphenylacetic acid	FOBI:030370	HMDB00020	C00642	127	XQXPVVBIMDBYFF-UHFFFAOYSA-N	InChI=1S/C8H8O3/c9-7-3-1-6(2-4-7)5-8(10)11/h1-4,9H,5H2,(H,10,11)	124
2-aminophenol	FOBI:030671	NA	C01987	5801	CDAWCLOXVUBKRW-UHFFFAOYSA-N	InChI=1S/C6H7NO/c7-5-3-1-2-4-6(5)8/h1-4,8H,7H2	11613535
N-methylnicotinate	FOBI:030712	HMDB00875	C01004	5570	WWNNZCOKKKDOPX-UHFFFAOYSA-N	InChI=1S/C7H7NO2/c1-8-4-2-3-6(5-8)7(9)10/h2-5H,1H3	NA
trans-2-coumaric acid	FOBI:030383	HMDB02641	C01772	637540	PMOWTIHVNWZYFI-AATRIKPKSA-N	InChI=1S/C9H8O3/c10-8-4-2-1-3-7(8)5-6-9(11)12/h1-6,10H,(H,11,12)/b6-5+	553146
catechol	FOBI:030444	HMDB00957	C00090	289	YCIMNLLNPGFGHC-UHFFFAOYSA-N	InChI=1S/C6H6O2/c7-5-3-1-2-4-6(5)8/h1-4,7-8H	11181185
anserine	FOBI:030688	HMDB00194	C01262	112072	MYYIAHXIVFADCU-QMMMGPOBSA-N	InChI=1S/C10H16N4O3/c1-14-6-12-5-7(14)4-8(10(16)17)13-9(15)2-3-11/h5-6,8H,2-4,11H2,1H3,(H,13,15)(H,16,17)/t8-/m0/s1	NA
vanillin	FOBI:030457	HMDB12308	C00755	1183	MWOOGOJBHIARFG-UHFFFAOYSA-N	InChI=1S/C8H8O3/c1-11-8-4-6(5-9)2-3-7(8)10/h2-5,10H,1H3	13860434
apigenin	FOBI:030553	HMDB02124	C01477	5280443	KZNIFHPLKGYRTM-UHFFFAOYSA-N	InChI=1S/C15H10O5/c16-9-3-1-8(2-4-9)13-7-12(19)15-11(18)5-10(17)6-14(15)20-13/h1-7,16-18H	4444100
2-(4-hydroxyphenyl)ethanol	FOBI:030579	HMDB04284	C06044	10393	YCCILVSKPBXVIP-UHFFFAOYSA-N	InChI=1S/C8H10O2/c9-6-5-7-1-3-8(10)4-2-7/h1-4,9-10H,5-6H2	NA
4-methylumbelliferone beta-D-glucuronide	FOBI:030528	NA	C11584	91553	ARQXEQLMMNGFDU-JHZZJYKESA-N	InChI=1S/C16H16O9/c1-6-4-10(17)24-9-5-7(2-3-8(6)9)23-16-13(20)11(18)12(19)14(25-16)15(21)22/h2-5,11-14,16,18-20H,1H3,(H,21,22)/t11-,12-,13+,14-,16+/m0/s1	82667
4-methylumbelliferone sulfate	FOBI:030529	NA	C11585	84843	FUYLLJCBCKRIAL-UHFFFAOYSA-N	InChI=1S/C10H8O6S/c1-6-4-10(11)15-9-5-7(2-3-8(6)9)16-17(12,13)14/h2-5H,1H3,(H,12,13,14)	76536
cardol	FOBI:030718	NA	C10809	76617	KVVSCMOUFCNCGX-UHFFFAOYSA-N	InChI=1S/C21H36O2/c1-2-3-4-5-6-7-8-9-10-11-12-13-14-15-19-16-20(22)18-21(23)17-19/h16-18,22-23H,2-15H2,1H3	69081
1,7-dimethylxanthine	FOBI:030655	HMDB01860	C13747	4687	QUNWUDVFRNGTCO-UHFFFAOYSA-N	InChI=1S/C7H8N4O2/c1-10-3-8-5-4(10)6(12)11(2)7(13)9-5/h3H,1-2H3,(H,9,13)	NA
3-phenyllactic acid	FOBI:030693	HMDB00779	NA	3848	VOXXWSYKYCBWHO-UHFFFAOYSA-N	InChI=1S/C9H10O3/c10-8(9(11)12)6-7-4-2-1-3-5-7/h1-5,8,10H,6H2,(H,11,12)	NA
alpha-linolenic acid	FOBI:030740	HMDB01388	C06427	5280934	DTOSIQBPPRVQHS-PDBXOOCHSA-N	InChI=1S/C18H30O2/c1-2-3-4-5-6-7-8-9-10-11-12-13-14-15-16-17-18(19)20/h3-4,6-7,9-10H,2,5,8,11-17H2,1H3,(H,19,20)/b4-3-,7-6-,10-9-	4444437
phenylacetylglycine	FOBI:030695	HMDB00821	C05598	68144	UTYVDVLMYQPLQB-UHFFFAOYSA-N	InChI=1S/C10H11NO3/c12-9(11-7-10(13)14)6-8-4-2-1-3-5-8/h1-5H,6-7H2,(H,11,12)(H,13,14)	61452
zeaxanthin	FOBI:030750	HMDB02789	C06098	5280899	JKQXZKUSFCKOGQ-QAYBQHTQSA-N	InChI=1S/C40H56O2/c1-29(17-13-19-31(3)21-23-37-33(5)25-35(41)27-39(37,7)8)15-11-12-16-30(2)18-14-20-32(4)22-24-38-34(6)26-36(42)28-40(38,9)10/h11-24,35-36,41-42H,25-28H2,1-10H3/b12-11+,17-13+,18-14+,23-21+,24-22+,29-15+,30-16+,31-19+,32-20+/t35-,36-/m1/s1	4444421
N(pros)-methyl-L-histidine	FOBI:030690	HMDB00479	C01152	64969	JDHILDINMRGULE-LURJTMIESA-N	InChI=1S/C7H11N3O2/c1-10-4-9-3-5(10)2-6(8)7(11)12/h3-4,6H,2,8H2,1H3,(H,11,12)/t6-/m0/s1	58494
caffeine	FOBI:030658	HMDB01847	C07481	2519	RYYVLZVUVIJVGH-UHFFFAOYSA-N	InChI=1S/C8H10N4O2/c1-10-4-9-6-5(10)7(13)12(3)8(14)11(6)2/h4H,1-3H3	NA
isoferulic acid	FOBI:030407	HMDB00955	C10470	736186	QURCVMIEKCOAJU-HWKANZROSA-N	InChI=1S/C10H10O4/c1-14-9-4-2-7(6-8(9)11)3-5-10(12)13/h2-6,11H,1H3,(H,12,13)/b5-3+	643318
(5-hydroxyindol-3-yl)acetic acid	FOBI:030705	HMDB00763	C05635	1826	DUUGKQCEGZLZNO-UHFFFAOYSA-N	InChI=1S/C10H9NO3/c12-7-1-2-9-8(4-7)6(5-11-9)3-10(13)14/h1-2,4-5,11-12H,3H2,(H,13,14)	NA
resveratrol	FOBI:030590	HMDB03747	C03582	445154	LUKBXSAWLPMMSZ-OWOJBTEDSA-N	InChI=1S/C14H12O3/c15-12-5-3-10(4-6-12)1-2-11-7-13(16)9-14(17)8-11/h1-9,15-17H/b2-1+	392875
elaidic acid	FOBI:08824	NA	C01712	637517	ZQPPMHVWECSIRJ-MDZDMXLPSA-N	InChI=1S/C18H34O2/c1-2-3-4-5-6-7-8-9-10-11-12-13-14-15-16-17-18(19)20/h9-10H,2-8,11-17H2,1H3,(H,19,20)/b10-9+	14881358
genistein	FOBI:030537	HMDB03217	C06563	5280961	TZBJGXHYKVUXJN-UHFFFAOYSA-N	InChI=1S/C15H10O5/c16-9-3-1-8(2-4-9)11-7-20-13-6-10(17)5-12(18)14(13)15(11)19/h1-7,16-18H	4444448
all-cis-docosa-4,7,10,13,16,19-hexaenoic acid	FOBI:030743	HMDB02183	C06429	445580	MBMBGCFOFBJSGT-KUBAVDMBSA-N	InChI=1S/C22H32O2/c1-2-3-4-5-6-7-8-9-10-11-12-13-14-15-16-17-18-19-20-21-22(23)24/h3-4,6-7,9-10,12-13,15-16,18-19H,2,5,8,11,14,17,20-21H2,1H3,(H,23,24)/b4-3-,7-6-,10-9-,13-12-,16-15-,19-18-	NA
theophylline	FOBI:030656	HMDB01889	C07130	2153	ZFXYFBGIUFBOJW-UHFFFAOYSA-N	InChI=1S/C7H8N4O2/c1-10-5-4(8-3-9-5)6(12)11(2)7(10)13/h3H,1-2H3,(H,8,9)	NA
daidzein	FOBI:030530	HMDB03312	C10208	5281708	ZQSIJRDFPHDXIC-UHFFFAOYSA-N	InChI=1S/C15H10O4/c16-10-3-1-9(2-4-10)13-8-19-14-7-11(17)5-6-12(14)15(13)18/h1-8,16-17H	4445025
all-cis-5,8,11,14,17-icosapentaenoic acid	FOBI:030742	HMDB01999	C06428	446284	JAZBEHYOTPTENJ-JLNKQSITSA-N	InChI=1S/C20H30O2/c1-2-3-4-5-6-7-8-9-10-11-12-13-14-15-16-17-18-19-20(21)22/h3-4,6-7,9-10,12-13,15-16H,2,5,8,11,14,17-19H2,1H3,(H,21,22)/b4-3-,7-6-,10-9-,13-12-,16-15-	NA
solanidine	FOBI:030716	HMDB03236	C06543	65727	JVKYZPBMZPJNAJ-OQFNDJACSA-N	InChI=1S/C27H43NO/c1-16-5-8-23-17(2)25-24(28(23)15-16)14-22-20-7-6-18-13-19(29)9-11-26(18,3)21(20)10-12-27(22,25)4/h6,16-17,19-25,29H,5,7-15H2,1-4H3/t16-,17+,19-,20+,21-,22-,23+,24-,25-,26-,27-/m0/s1	59150
(2-hydroxyphenyl)acetic acid	FOBI:030368	HMDB00669	C05852	11970	CCVYRRGZDBSHFU-UHFFFAOYSA-N	InChI=1S/C8H8O3/c9-7-4-2-1-3-6(7)5-8(10)11/h1-4,9H,5H2,(H,10,11)	14600741
kaempferol	FOBI:030565	HMDB05801	C05903	5280863	IYRMWMYZSQPJKC-UHFFFAOYSA-N	InChI=1S/C15H10O6/c16-8-3-1-7(2-4-8)15-14(20)13(19)12-10(18)5-9(17)6-11(12)21-15/h1-6,16-18,20H	4444395
guaiacol	FOBI:030452	HMDB01398	C01502	460	LHGVFZTZFXWLCP-UHFFFAOYSA-N	InChI=1S/C7H8O2/c1-9-7-5-3-2-4-6(7)8/h2-5,8H,1H3	10658433
3-O-methylgallic acid	FOBI:030358	NA	C05616	19829	KWCCUYSXAYTNKA-UHFFFAOYSA-N	InChI=1S/C8H8O5/c1-13-6-3-4(8(11)12)2-5(9)7(6)10/h2-3,9-10H,1H3,(H,11,12)	NA
fructose	FOBI:030759	HMDB00660	C02336	439709	RFSUNEUAIZKAJO-ARQDHWQXSA-N	InChI=1S/C6H12O6/c7-1-3-4(9)5(10)6(11,2-8)12-3/h3-5,7-11H,1-2H2/t3-,4-,5+,6-/m1/s1	388775
theobromine	FOBI:030657	HMDB02825	C07480	5429	YAPQBXQYLJRXSA-UHFFFAOYSA-N	InChI=1S/C7H8N4O2/c1-10-3-8-5-4(10)6(12)9-7(13)11(5)2/h3H,1-2H3,(H,9,12,13)	11181178
4-hydroxybenzoic acid	FOBI:030320	HMDB00500	C00156	135	FJKROLUGYXJWQN-UHFFFAOYSA-N	InChI=1S/C7H6O3/c8-6-3-1-5(2-4-6)7(9)10/h1-4,8H,(H,9,10)	10732368
3-hydroxybenzoic acid	FOBI:030319	HMDB02466	C00587	7420	IJFXRHURBJZNAO-UHFFFAOYSA-N	InChI=1S/C7H6O3/c8-6-3-1-2-5(4-6)7(9)10/h1-4,8H,(H,9,10)	16308565
citric acid	FOBI:030631	HMDB00094	C00158	19782904	KRKNYBCHXYNGOX-UHFFFAOYSA-N	InChI=1S/C6H8O7/c7-3(8)1-6(13,5(11)12)2-4(9)10/h13H,1-2H2,(H,7,8)(H,9,10)(H,11,12)	305
gallic acid	FOBI:030352	HMDB05807	C01424	370	LNTHITQWFMADLM-UHFFFAOYSA-N	InChI=1S/C7H6O5/c8-4-1-3(7(11)12)2-5(9)6(4)10/h1-2,8-10H,(H,11,12)	361
vanillic acid	FOBI:030343	HMDB00484	C06672	8468	WKOLLVMJNQIZCI-UHFFFAOYSA-N	InChI=1S/C8H8O4/c1-12-7-4-5(8(10)11)2-3-6(7)9/h2-4,9H,1H3,(H,10,11)	15694084
delphinidin 3-O-beta-D-glucoside	FOBI:030634	NA	C12138	443650	XENHPQQLDPAYIJ-PEVLUNPASA-O	InChI=1S/C21H20O12/c22-6-15-17(28)18(29)19(30)21(33-15)32-14-5-9-10(24)3-8(23)4-13(9)31-20(14)7-1-11(25)16(27)12(26)2-7/h1-5,15,17-19,21-22,28-30H,6H2,(H4-,23,24,25,26,27)/p+1/t15-,17-,18+,19-,21-/m1/s1	391783
malvidin 3-O-beta-D-glucoside	FOBI:030635	NA	C12140	443652	PXUQTDZNOHRWLI-OXUVVOBNSA-O	InChI=1S/C23H24O12/c1-31-14-3-9(4-15(32-2)18(14)27)22-16(7-11-12(26)5-10(25)6-13(11)33-22)34-23-21(30)20(29)19(28)17(8-24)35-23/h3-7,17,19-21,23-24,28-30H,8H2,1-2H3,(H2-,25,26,27)/p+1/t17-,19-,20+,21-,23-/m1/s1	391785
pelargonidin 3-O-beta-D-glucoside	FOBI:030636	NA	C12137	443648	ABVCUBUIXWJYSE-GQUPQBGVSA-O	InChI=1S/C21H20O10/c22-8-16-17(26)18(27)19(28)21(31-16)30-15-7-12-13(25)5-11(24)6-14(12)29-20(15)9-1-3-10(23)4-2-9/h1-7,16-19,21-22,26-28H,8H2,(H2-,23,24,25)/p+1/t16-,17-,18+,19-,21-/m1/s1	391782
saccharin	FOBI:030626	NA	C12283	5143	CVHZOJJKTDOEJC-UHFFFAOYSA-N	InChI=1S/C7H5NO3S/c9-7-5-3-1-2-4-6(5)12(10,11)8-7/h1-4H,(H,8,9)	10685695
sucralose	FOBI:030627	NA	C12285	71485	BAQAVOSOZGMPRM-QBMZZYIRSA-N	InChI=1S/C12H19Cl3O8/c13-1-4-7(17)10(20)12(3-14,22-4)23-11-9(19)8(18)6(15)5(2-16)21-11/h4-11,16-20H,1-3H2/t4-,5-,6+,7-,8+,9-,10+,11-,12+/m1/s1	64561
trans-3-coumaric acid	FOBI:030384	HMDB01713	C12621	637541	KKSDGJDHHZEWEP-SNAWJCMRSA-N	InChI=1S/C9H8O3/c10-8-3-1-2-7(6-8)4-5-9(11)12/h1-6,10H,(H,11,12)/b5-4+	553147
heptadecanoic acid	FOBI:030739	HMDB02259	NA	10465	KEMQGTRYUADPNZ-UHFFFAOYSA-N	InChI=1S/C17H34O2/c1-2-3-4-5-6-7-8-9-10-11-12-13-14-15-16-17(18)19/h2-16H2,1H3,(H,18,19)	NA
trans-4-coumaric acid	FOBI:030385	HMDB02035	C00811	637542	NGSWKAQJJWESNS-ZZXKWVIFSA-N	InChI=1S/C9H8O3/c10-8-4-1-7(2-5-8)3-6-9(11)12/h1-6,10H,(H,11,12)/b6-3+	553148
5-acetamido-6-formamido-3-methyluracil	FOBI:030667	HMDB11105	C16365	108214	RDZNZFGKEVDNPK-UHFFFAOYSA-N	InChI=1S/C8H10N4O4/c1-4(14)10-5-6(9-3-13)11-8(16)12(2)7(5)15/h3H,1-2H3,(H,9,13)(H,10,14)(H,11,16)	97287
9-cis,11-trans-octadecadienoic acid	FOBI:08826	HMDB03797	C04056	5280644	JBYXPOFIGCOSSB-GOJKSUSPSA-N	InChI=1S/C18H32O2/c1-2-3-4-5-6-7-8-9-10-11-12-13-14-15-16-17-18(19)20/h7-10H,2-6,11-17H2,1H3,(H,19,20)/b8-7+,10-9-	4444245
phloretic acid	FOBI:030416	HMDB02199	C01744	10394	NMHMNPHRMNGLLB-UHFFFAOYSA-N	InChI=1S/C9H10O3/c10-8-4-1-7(2-5-8)3-6-9(11)12/h1-2,4-5,10H,3,6H2,(H,11,12)	NA
equol	FOBI:030544	HMDB02209	C14131	91469	ADFCQWZHKCXPAJ-GFCCVEGCSA-N	InChI=1S/C15H14O3/c16-13-4-1-10(2-5-13)12-7-11-3-6-14(17)8-15(11)18-9-12/h1-6,8,12,16-17H,7,9H2/t12-/m1/s1	82594
(6'R)-beta,epsilon-carotene	FOBI:030746	NA	NA	6419725	ANVAOWXLWRTKGA-NTXLUARGSA-N	InChI=1S/C40H56/c1-31(19-13-21-33(3)25-27-37-35(5)23-15-29-39(37,7)8)17-11-12-18-32(2)20-14-22-34(4)26-28-38-36(6)24-16-30-40(38,9)10/h11-14,17-23,25-28,37H,15-16,24,29-30H2,1-10H3/b12-11+,19-13+,20-14+,27-25+,28-26+,31-17+,32-18+,33-21+,34-22+/t37-/m0/s1	4925358
L-proline betaine	FOBI:030685	HMDB04827	C10172	115244	CMUNUTVVOOHQPW-LURJTMIESA-N	InChI=1S/C7H13NO2/c1-8(2)5-3-4-6(8)7(9)10/h6H,3-5H2,1-2H3/t6-/m0/s1	NA
cis-resveratrol	FOBI:030591	NA	NA	1548910	LUKBXSAWLPMMSZ-UPHRSURJSA-N	InChI=1S/C14H12O3/c15-12-5-3-10(4-6-12)1-2-11-7-13(16)9-14(17)8-11/h1-9,15-17H/b2-1-	1265933
vaccenic acid	FOBI:08825	NA	C08367	5281127	UWHZIFQPPBDJPM-BQYQJAHWSA-N	InChI=1S/C18H34O2/c1-2-3-4-5-6-7-8-9-10-11-12-13-14-15-16-17-18(19)20/h7-8H,2-6,9-17H2,1H3,(H,19,20)/b8-7+	4444571
3,5-dihydroxybenzoic acid	FOBI:030330	HMDB13173	NA	7424	UYEMGAFJOZZIFP-UHFFFAOYSA-N	InChI=1S/C7H6O4/c8-5-1-4(7(10)11)2-6(9)3-5/h1-3,8-9H,(H,10,11)	NA
2-(2-carboxyethyl)-4-methyl-5-propylfuran-3-carboxylic acid	FOBI:030651	NA	NA	123979	WMCQWXZMVIETAO-UHFFFAOYSA-N	InChI=1S/C12H16O5/c1-3-4-8-7(2)11(12(15)16)9(17-8)5-6-10(13)14/h3-6H2,1-2H3,(H,13,14)(H,15,16)	NA
indoxyl sulfate	FOBI:030702	HMDB00682	NA	10258	BXFFHSIDQOFMLE-UHFFFAOYSA-N	InChI=1S/C8H7NO4S/c10-14(11,12)13-8-5-9-7-4-2-1-3-6(7)8/h1-5,9H,(H,10,11,12)	NA
L-rhamnitol	FOBI:030756	NA	NA	445052	SKCKOFZKJLZSFA-BXKVDMCESA-N	InChI=1S/C6H14O5/c1-3(8)5(10)6(11)4(9)2-7/h3-11H,2H2,1H3/t3-,4-,5-,6-/m0/s1	392801
S-methylcysteine	FOBI:030678	HMDB02108	NA	24417	IDIDJDIHTAOVLG-VKHMYHEASA-N	InChI=1S/C4H9NO2S/c1-8-2-3(5)4(6)7/h3H,2,5H2,1H3,(H,6,7)/t3-/m0/s1	NA
dihydroresveratrol	FOBI:030600	NA	C10255	185914	HITJFUSPLYBJPE-UHFFFAOYSA-N	InChI=1S/C14H14O3/c15-12-5-3-10(4-6-12)1-2-11-7-13(16)9-14(17)8-11/h3-9,15-17H,1-2H2	NA
(-)-epigallocatechin 3-gallate	FOBI:030489	HMDB03153	C09731	65064	WMBWREPUVVBILR-WIYYLYMNSA-N	InChI=1S/C22H18O11/c23-10-5-12(24)11-7-18(33-22(31)9-3-15(27)20(30)16(28)4-9)21(32-17(11)6-10)8-1-13(25)19(29)14(26)2-8/h1-6,18,21,23-30H,7H2/t18-,21-/m1/s1	58575
ergothioneine	FOBI:030684	HMDB03045	NA	5351619	SSISHJJTAXXQAX-ZETCQYMHSA-N	InChI=1S/C9H15N3O2S/c1-12(2,3)7(8(13)14)4-6-5-10-9(15)11-6/h5,7H,4H2,1-3H3,(H2-,10,11,13,14,15)/t7-/m0/s1	4508619
3-(3,4-dihydroxyphenyl)propanoic acid	FOBI:030422	HMDB00423	C10447	348154	DZAUWHJDUNRCTF-UHFFFAOYSA-N	InChI=1S/C9H10O4/c10-7-3-1-6(5-8(7)11)2-4-9(12)13/h1,3,5,10-11H,2,4H2,(H,12,13)	308986
7-methylxanthine	FOBI:030654	HMDB01991	C16353	68374	PFWLFWPASULGAN-UHFFFAOYSA-N	InChI=1S/C6H6N4O2/c1-10-2-7-4-3(10)5(11)9-6(12)8-4/h2H,1H3,(H2,8,9,11,12)	61660
3,4-dihydroxybenzaldehyde	FOBI:030455	NA	C16700	8768	IBGBGRVKPALMCQ-UHFFFAOYSA-N	InChI=1S/C7H6O3/c8-4-5-1-2-6(9)7(10)3-5/h1-4,9-10H	NA
N(tele)-methyl-L-histidine	FOBI:030689	HMDB00001	NA	7020397	BRMWTNUJHUMWMS-LURJTMIESA-N	InChI=1S/C7H11N3O2/c1-10-3-5(9-4-10)2-6(8)7(11)12/h3-4,6H,2,8H2,1H3,(H,11,12)/t6-/m0/s1	83153
homovanillic acid	FOBI:030380	HMDB00118	C05582	1738	QRMZSPFSDQBLIX-UHFFFAOYSA-N	InChI=1S/C9H10O4/c1-13-8-4-6(5-9(11)12)2-3-7(8)10/h2-4,10H,5H2,1H3,(H,11,12)	NA
O-acetyl-L-carnitine	FOBI:030707	NA	NA	7045767	RDHQFKQIGNGIED-MRVPVSSYSA-N	InChI=1S/C9H17NO4/c1-7(11)14-8(5-9(12)13)6-10(2,3)4/h8H,5-6H2,1-4H3/t8-/m1/s1	5406074
Isochlorogenic acid b	FOBI:030400	NA	C10468	5281780	UFCLZKMFXSILNL-PSEXTPKNSA-N	InChI=1S/C25H24O12/c26-15-5-1-13(9-17(15)28)3-7-21(31)36-20-12-25(35,24(33)34)11-19(30)23(20)37-22(32)8-4-14-2-6-16(27)18(29)10-14/h1-10,19-20,23,26-30,35H,11-12H2,(H,33,34)/b7-3+,8-4+/t19-,20-,23-,25+/m1/s1	4445093
isorhamnetin	FOBI:030562	HMDB02655	C10084	5281654	IZQSVPBOUDKVDZ-UHFFFAOYSA-N	InChI=1S/C16H12O7/c1-22-11-4-7(2-3-9(11)18)16-15(21)14(20)13-10(19)5-8(17)6-12(13)23-16/h2-6,17-19,21H,1H3	4444973
3-methyl-9H-xanthine	FOBI:030653	HMDB01886	C16357	70639	GMSNIKWWOQHZGF-UHFFFAOYSA-N	InChI=1S/C6H6N4O2/c1-10-4-3(7-2-8-4)5(11)9-6(10)12/h2H,1H3,(H,7,8)(H,9,11,12)	11181189
DIBOA	FOBI:030732	NA	C15770	28495	COVOPZQGJGUPEY-UHFFFAOYSA-N	InChI=1S/C8H7NO4/c10-7-8(11)13-6-4-2-1-3-5(6)9(7)12/h1-4,8,11-12H	26511
HBOA	FOBI:030726	NA	C15769	322636	VMQBFYRBJKDACN-UHFFFAOYSA-N	InChI=1S/C8H7NO3/c10-7-8(11)12-6-4-2-1-3-5(6)9-7/h1-4,8,11H,(H,9,10)	285673
3-hydroxy-4-methoxybenzoic acid	FOBI:030346	NA	NA	12575	LBKFGYZQBSGRHY-UHFFFAOYSA-N	InChI=1S/C8H8O4/c1-12-7-3-2-5(8(10)11)4-6(7)9/h2-4,9H,1H3,(H,10,11	NA
3-(3-sulfooxyphenyl)propanoic acid	FOBI:08681	NA	NA	187488	IQWLPDPKVFZEOK-UHFFFAOYSA-N	InChI=1S/C9H10O6S/c10-9(11)5-4-7-2-1-3-8(6-7)15-16(12,13)14/h1-3,6H,4-5H2,(H,10,11)(H,12,13,14)	NA
malic acid	FOBI:030632	HMDB00744	C00711	20130941	BJEPYKJPYRNKOW-UHFFFAOYSA-N	InChI=1S/C4H6O5/c5-2(4(8)9)1-3(6)7/h2,5H,1H2,(H,6,7)(H,8,9)	14080972
maslinic acid	FOBI:030753	HMDB02392	C16939	73659	MDZKJHQSJHYOHJ-LLICELPBSA-N	InChI=1S/C30H48O4/c1-25(2)12-14-30(24(33)34)15-13-28(6)18(19(30)16-25)8-9-22-27(5)17-20(31)23(32)26(3,4)21(27)10-11-29(22,28)7/h8,19-23,31-32H,9-17H2,1-7H3,(H,33,34)/t19-,20+,21-,22+,23-,27-,28+,29+,30-/m0/s1	66312
syringic acid	FOBI:030349	HMDB02085	C10833	10742	JMSVCTWVEWCHDZ-UHFFFAOYSA-N	InChI=1S/C9H10O5/c1-13-6-3-5(9(11)12)4-7(14-2)8(6)10/h3-4,10H,1-2H3,(H,11,12)	NA
1-methyluric acid	FOBI:030659	HMDB03099	C16359	69726	QFDRTQONISXGJA-UHFFFAOYSA-N	InChI=1S/C6H6N4O3/c1-10-4(11)2-3(9-6(10)13)8-5(12)7-2/h1H3,(H,9,13)(H2,7,8,12)	62926
1-methyl-7H-xanthine	FOBI:030652	HMDB10738	C16358	80220	MVOYJPOZRLFTCP-UHFFFAOYSA-N	InChI=1S/C6H6N4O2/c1-10-5(11)3-4(8-2-7-3)9-6(10)12/h2H,1H3,(H,7,8)(H,9,12)	72464
1,3-dimethyluric acid	FOBI:030662	HMDB01857	NA	70346	OTSBKHHWSQYEHK-UHFFFAOYSA-N	InChI=1S/C7H8N4O3/c1-10-4-3(8-6(13)9-4)5(12)11(2)7(10)14/h1-2H3,(H2,8,9,13)	63527
1,7-dimethyluric acid	FOBI:030663	HMDB11103	C16356	91611	NOFNCLGCUJJPKU-UHFFFAOYSA-N	InChI=1S/C7H8N4O3/c1-10-3-4(8-6(10)13)9-7(14)11(2)5(3)12/h1-2H3,(H,8,13)(H,9,14)	82720
2,6-dihydroxybenzoic acid	FOBI:030328	NA	NA	9338	AKEUNCKRJATALU-UHFFFAOYSA-N	InChI=1S/C7H6O4/c8-4-2-1-3-5(9)6(4)7(10)11/h1-3,8-9H,(H,10,11)	NA
pyrocatechol sulfate	FOBI:030446	NA	NA	3083879	MZPWKJZDOCIALD-UHFFFAOYSA-N	InChI=1S/C6H6O5S/c7-5-3-1-2-4-6(5)11-12(8,9)10/h1-4,7H,(H,8,9,10)	2341024
3,7-dimethyluric acid	FOBI:030664	HMDB01982	C16360	83126	HMLZLHKHNBLLJD-UHFFFAOYSA-N	InChI=1S/C7H8N4O3/c1-10-3-4(8-6(10)13)11(2)7(14)9-5(3)12/h1-2H3,(H,8,13)(H,9,12,14)	74994
hydroxytyrosol	FOBI:030582	HMDB05784	NA	82755	JUUBCHWRXWPFFH-UHFFFAOYSA-N	InChI=1S/C8H10O3/c9-4-3-6-1-2-7(10)8(11)5-6/h1-2,5,9-11H,3-4H2	74680
1,3,7-trimethyluric acid	FOBI:030665	HMDB02123	C16361	79437	BYXCFUMGEBZDDI-UHFFFAOYSA-N	InChI=1S/C8H10N4O3/c1-10-4-5(9-7(10)14)11(2)8(15)12(3)6(4)13/h1-3H3,(H,9,14)	71754
cyclo(L-Pro-L-Val)	FOBI:030669	NA	NA	6992261	XLUAWXQORJEMBD-YUMQZZPRSA-N	InChI=1S/C10H16N2O2/c1-6(2)8-10(14)12-5-3-4-7(12)9(13)11-8/h6-8H,3-5H2,1-2H3,(H,11,13)/t7-,8-/m0/s1	5360404
m-hydroxyhippuric acid	FOBI:030342	HMDB06116	NA	450268	XDOFWFNMYJRHEW-UHFFFAOYSA-N	InChI=1S/C9H9NO4/c11-7-3-1-2-6(4-7)9(14)10-5-8(12)13/h1-4,11H,5H2,(H,10,14)(H,12,13)	NA
p-hydroxyhippuric acid	FOBI:030341	NA	NA	151012	ZMHLUFWWWPBTIU-UHFFFAOYSA-N	InChI=1S/C9H9NO4/c11-7-3-1-6(2-4-7)9(14)10-5-8(12)13/h1-4,11H,5H2,(H,10,14)(H,12,13)	133104
1-salicylate glucuronide	FOBI:030321	HMDB10313	NA	3084023	JSCWDKKMLIQCMR-CDHFTJPESA-N	InChI=1S/C13H14O9/c14-7-8(15)10(12(19)20)22-13(9(7)16)21-6-4-2-1-3-5(6)11(17)18/h1-4,7-10,13-16H,(H,17,18)(H,19,20)/t7-,8-,9+,10-,13+/m0/s1	2341148
S-allylcysteine	FOBI:030676	NA	C16759	40424388	ZFAHNWWNDFHPOH-YFKPBYRVSA-N	InChI=1S/C6H11NO2S/c1-2-3-10-4-5(7)6(8)9/h2,5H,1,3-4,7H2,(H,8,9)/t5-/m0/s1	NA
procyanidin B2	FOBI:030490	NA	C17639	122738	XFZJEEAOWLFHDH-NFJBMHMQSA-N	InChI=1S/C30H26O12/c31-13-7-20(37)24-23(8-13)41-29(12-2-4-16(33)19(36)6-12)27(40)26(24)25-21(38)10-17(34)14-9-22(39)28(42-30(14)25)11-1-3-15(32)18(35)5-11/h1-8,10,22,26-29,31-40H,9H2/t22-,26-,27-,28-,29-/m1/s1	NA
kaempferol 3-O-glucuronide	FOBI:030566	NA	NA	5318759	FNTJVYCFNVUBOL-ZUGPOPFOSA-N	InChI=1S/C21H18O12/c22-8-3-1-7(2-4-8)17-18(13(25)12-10(24)5-9(23)6-11(12)31-17)32-21-16(28)14(26)15(27)19(33-21)20(29)30/h1-6,14-16,19,21-24,26-28H,(H,29,30)/t14-,15-,16+,19-,21+/m0/s1	4477252
luteolin 3'-O-glucuronide	FOBI:030556	NA	NA	10253785	JDOFZOKGCYYUER-ZFORQUDYSA-N	InChI=1S/C21H18O12/c22-8-4-10(24)15-11(25)6-12(31-14(15)5-8)7-1-2-9(23)13(3-7)32-21-18(28)16(26)17(27)19(33-21)20(29)30/h1-6,16-19,21-24,26-28H,(H,29,30)/t16-,17-,18+,19-,21+/m0/s1	8429271
(+)-epicatechin-3-O-gallate	FOBI:030485	NA	NA	65056	LSHVYAFMTMFKBA-FPOVZHCZSA-N	InChI=1S/C22H18O10/c23-11-6-14(25)12-8-19(32-22(30)10-4-16(27)20(29)17(28)5-10)21(31-18(12)7-11)9-1-2-13(24)15(26)3-9/h1-7,19,21,23-29H,8H2/t19-,21-/m0/s1	58567
sinapic acid	FOBI:030412	NA	C00482	637775	PCMORTLOPMLEFB-ONEGZZNKSA-N	InChI=1S/C11H12O5/c1-15-8-5-7(3-4-10(12)13)6-9(16-2)11(8)14/h3-6,14H,1-2H3,(H,12,13)/b4-3+	553361
DIBOA-glucoside	FOBI:030733	NA	C15772	5316752	OUSLYTBGQGKTME-BJPDSMLBSA-N	InChI=1S/C14H17NO9/c16-5-8-9(17)10(18)11(19)13(23-8)24-14-12(20)15(21)6-3-1-2-4-7(6)22-14/h1-4,8-11,13-14,16-19,21H,5H2/t8-,9-,10+,11-,13+,14?/m1/s1	4475737
Enterodiol	FOBI:030615	HMDB05056	C18166	115089	DWONJCNDULPHLV-HOTGVXAUSA-N	InChI=1S/C18H22O4/c19-11-15(7-13-3-1-5-17(21)9-13)16(12-20)8-14-4-2-6-18(22)10-14/h1-6,9-10,15-16,19-22H,7-8,11-12H2/t15-,16-/m0/s1	NA
trans-piceid	FOBI:030605	NA	C10275	5281718	HSTZMXCBWJGKHG-CUYWLFDKSA-N	InChI=1S/C20H22O8/c21-10-16-17(24)18(25)19(26)20(28-16)27-15-8-12(7-14(23)9-15)2-1-11-3-5-13(22)6-4-11/h1-9,16-26H,10H2/b2-1+/t16-,17-,18+,19-,20-/m1/s1	4445034
Arsenobetaine	FOBI:030710	NA	C19331	47364	SPTHHTGLGVZZRH-UHFFFAOYSA-N	InChI=1S/C5H11AsO2/c1-6(2,3)4-5(7)8/h4H2,1-3H3	43109
N-(2-furoyl)glycine	FOBI:030649	HMDB00439	NA	21863	KSPQDMRTZZYQLM-UHFFFAOYSA-N	InChI=1S/C7H7NO4/c9-6(10)4-8-7(11)5-2-1-3-12-5/h1-3H,4H2,(H,8,11)(H,9,10)	NA
p-cresol sulfate	FOBI:030699	HMDB11635	NA	4615423	WGNAKZGUSRVWRH-UHFFFAOYSA-N	InChI=1S/C7H8O4S/c1-6-2-4-7(5-3-6)11-12(8,9)10/h2-5H,1H3,(H,8,9,10)	NA
dihydroresveratrol-3-O-sulfate	FOBI:030603	NA	NA	86583349	KAVKAZLSONPCRU-UHFFFAOYSA-N	InChI=1S/C14H14O6S/c15-12-5-3-10(4-6-12)1-2-11-7-13(16)9-14(8-11)20-21(17,18)19/h3-9,15-16H,1-2H2,(H,17,18,19)	NA
dihydroresveratrol-3-O-beta-D-glucuronide	FOBI:030601	NA	NA	86583350	NXXGJRZWYCYPCB-HBWRTXEVSA-N	InChI=1S/C20H22O9/c21-12-5-3-10(4-6-12)1-2-11-7-13(22)9-14(8-11)28-20-17(25)15(23)16(24)18(29-20)19(26)27/h3-9,15-18,20-25H,1-2H2,(H,26,27)/t15-,16-,17+,18-,20+/m0/s1	NA
resveratrol-3-O-sulfate	FOBI:030596	NA	NA	25113755	DULQFFCIVGYOFH-OWOJBTEDSA-N	InChI=1S/C14H12O6S/c15-12-5-3-10(4-6-12)1-2-11-7-13(16)9-14(8-11)20-21(17,18)19/h1-9,15-16H,(H,17,18,19)/b2-1+	NA
trans-4-hydroxy-L-proline betaine	FOBI:030686	NA	C08269	164642	MUNWAHDYFVYIKH-RITPCOANSA-N	InChI=1S/C7H13NO3/c1-8(2)4-5(9)3-6(8)7(10)11/h5-6,9H,3-4H2,1-2H3/t5-,6+/m1/s1	144333
epicatechin	FOBI:030461	HMDB01871	C09727	72276	PFTAWBLQPZVEMU-UKRRQHHQSA-N	InChI=1S/C15H14O6/c16-8-4-11(18)9-6-13(20)15(21-14(9)5-8)7-1-2-10(17)12(19)3-7/h1-5,13,15-20H,6H2/t13-,15-/m1/s1	65230
2-hydroxyhippuric acid	FOBI:08827	HMDB00840	C07588	10253	ONJSZLXSECQROL-UHFFFAOYSA-N	InChI=1S/C9H9NO4/c11-7-4-2-1-3-6(7)9(14)10-5-8(12)13/h1-4,11H,5H2,(H,10,14)(H,12,13)	NA
tomatidine	FOBI:030717	NA	C10826	65576	XYNPYHXGMWJBLV-VXPJTDKGSA-N	InChI=1S/C27H45NO2/c1-16-7-12-27(28-15-16)17(2)24-23(30-27)14-22-20-6-5-18-13-19(29)8-10-25(18,3)21(20)9-11-26(22,24)4/h16-24,28-29H,5-15H2,1-4H3/t16-,17-,18-,19-,20+,21-,22-,23-,24-,25-,26-,27-/m0/s1	59019
3-hydroxybenzoic acid glucuronide	FOBI:030322	NA	NA	NA	ZXNABXFYKZWAPQ-UHFFFAOYSA-N	InChI=1S/C13H14O9/c14-7-8(15)10(12(19)20)22-13(9(7)16)21-6-3-1-2-5(4-6)11(17)18/h1-4,7-10,13-16H,(H,17,18)(H,19,20)	NA
4-hydroxybenzoic acid glucuronide	FOBI:030323	NA	NA	NA	DKNOHNCMCYDVLT-UHFFFAOYSA-N	InChI=1S/C13H14O9/c14-7-8(15)10(12(19)20)22-13(9(7)16)21-6-3-1-5(2-4-6)11(17)18/h1-4,7-10,13-16H,(H,17,18)(H,19,20)	NA
2-hydroxybenzoic acid sulfate	FOBI:030324	NA	NA	10198308	MOODSJOROWROTO-UHFFFAOYSA-N	InChI=1S/C7H6O6S/c8-7(9)5-3-1-2-4-6(5)13-14(10,11)12/h1-4H,(H,8,9)(H,10,11,12)	8373808
3-hydroxybenzoic acid sulfate	FOBI:030325	NA	NA	21126437	MZYPOJMKJHCOQG-UHFFFAOYSA-N	InChI=1S/C7H6O6S/c8-7(9)5-2-1-3-6(4-5)13-14(10,11)12/h1-4H,(H,8,9)(H,10,11,12)	19994151
4-hydroxybenzoic acid sulfate	FOBI:030326	NA	NA	18690341	RJTYSXVYCZAUHE-UHFFFAOYSA-N	InChI=1S/C7H6O6S/c8-7(9)5-1-3-6(4-2-5)13-14(10,11)12/h1-4H,(H,8,9)(H,10,11,12)	NA
2,4-dihydroxybenzoic acid	FOBI:030327	NA	NA	1491	UIAFKZKHHVMJGS-UHFFFAOYSA-N	InChI=1S/C7H6O4/c8-4-1-2-5(7(10)11)6(9)3-4/h1-3,8-9H,(H,10,11)	1446
3,4-dihydroxybenzoic acid	FOBI:030329	HMDB01856	C00230	72	YQUVCSBJEUQKSH-UHFFFAOYSA-N	InChI=1S/C7H6O4/c8-5-2-1-4(7(10)11)3-6(5)9/h1-3,8-9H,(H,10,11)	71
3,4-dihydroxybenzoic acid 3-glucuronide	FOBI:030331	NA	NA	71316220	CXNFDJSOAJNKSU-CDHFTJPESA-N	InChI=1S/C13H14O10/c14-5-2-1-4(11(18)19)3-6(5)22-13-9(17)7(15)8(16)10(23-13)12(20)21/h1-3,7-10,13-17H,(H,18,19)(H,20,21)/t7-,8-,9+,10-,13+/m0/s1	NA
3,4-dihydroxybenzoic acid 4-glucuronide	FOBI:030332	NA	NA	NA	NLCBCVGRBFNEJE-CDHFTJPESA-N	InChI=1S/C13H14O10/c14-5-3-4(11(18)19)1-2-6(5)22-13-9(17)7(15)8(16)10(23-13)12(20)21/h1-3,7-10,13-17H,(H,18,19)(H,20,21)/t7-,8-,9+,10-,13+/m0/s1	NA
3,5-dihydroxybenzoic acid glucuronide	FOBI:030333	NA	NA	NA	LEONNYUSLXUBTI-CDHFTJPESA-N	InChI=1S/C13H14O10/c14-5-1-4(11(18)19)2-6(3-5)22-13-9(17)7(15)8(16)10(23-13)12(20)21/h1-3,7-10,13-17H,(H,18,19)(H,20,21)/t7-,8-,9+,10-,13+/m0/s1	NA
3,4-dihydroxybenzoic acid 3-sulfate	FOBI:030336	NA	NA	71316222	GSFKEOSQCKWCLH-UHFFFAOYSA-N	InChI=1S/C7H6O7S/c8-5-2-1-4(7(9)10)3-6(5)14-15(11,12)13/h1-3,8H,(H,9,10)(H,11,12,13)	NA
3,4-dihydroxybenzoic acid 4-sulfate	FOBI:030337	NA	NA	195945	NGQYUDIZIPNWJV-UHFFFAOYSA-N	InChI=1S/C7H6O7S/c8-5-3-4(7(9)10)1-2-6(5)14-15(11,12)13/h1-3,8H,(H,9,10)(H,11,12,13)	NA
3,5-dihydroxybenzoic acid sulfate	FOBI:030338	NA	NA	NA	NDZHPENMJGDGPX-UHFFFAOYSA-N	InChI=1S/C7H6O7S/c8-5-1-4(7(9)10)2-6(3-5)14-15(11,12)13/h1-3,8H,(H,9,10)(H,11,12,13)	NA
vanillic acid glucuronide	FOBI:030344	NA	NA	NA	BSTDQIXKAVCPLC-JLERCCTOSA-N	InChI=1S/C14H16O10/c1-22-7-4-5(2-3-6(7)15)13(21)24-14-10(18)8(16)9(17)11(23-14)12(19)20/h2-4,8-11,14-18H,1H3,(H,19,20)/t8-,9-,10+,11-,14?/m0/s1	NA
vanillic acid sulfate	FOBI:030345	NA	NA	382946	TXRKUXPAEPOCIX-UHFFFAOYSA-N	InChI=1S/C8H8O7S/c1-14-7-4-5(8(9)10)2-3-6(7)15-16(11,12)13/h2-4H,1H3,(H,9,10)(H,11,12,13)	NA
isovanillic acid glucuronide	FOBI:030347	NA	NA	NA	HATMKBLUSXVYDS-JLERCCTOSA-N	InChI=1S/C14H16O10/c1-22-7-3-2-5(4-6(7)15)13(21)24-14-10(18)8(16)9(17)11(23-14)12(19)20/h2-4,8-11,14-18H,1H3,(H,19,20)/t8-,9-,10+,11-,14?/m0/s1	NA
isovanillic acid sulfate	FOBI:030348	NA	NA	NA	VSFFJSSUGMYRMP-UHFFFAOYSA-N	InChI=1S/C8H8O7S/c1-14-6-3-2-5(8(9)10)4-7(6)15-16(11,12)13/h2-4H,1H3,(H,9,10)(H,11,12,13)	NA
syringic acid glucuronide	FOBI:030350	NA	NA	NA	WOGNQDHJFYPQMD-YGMDGNCASA-N	InChI=1S/C15H18O11/c1-23-6-3-5(13(19)20)4-7(24-2)11(6)25-15-10(18)8(16)9(17)12(26-15)14(21)22/h3-4,8-10,12,15-18H,1-2H3,(H,19,20)(H,21,22)/t8-,9-,10+,12-,15+/m0/s1	NA
syringic acid sulfate	FOBI:030351	NA	NA	NA	RUXRRHGJTRVOSL-UHFFFAOYSA-N	InChI=1S/C9H10O8S/c1-15-6-3-5(9(10)11)4-7(16-2)8(6)17-18(12,13)14/h3-4H,1-2H3,(H,10,11)(H,12,13,14)	NA
gallic acid 3-glucuronide	FOBI:030353	NA	NA	NA	WGYCQDRFPFTOJY-UHFFFAOYSA-N	InChI=1S/C13H14O11/c14-4-1-3(11(19)20)2-5(6(4)15)23-13-9(18)7(16)8(17)10(24-13)12(21)22/h1-2,7-10,13-18H,(H,19,20)(H,21,22)	NA
gallic acid 4-glucuronide	FOBI:030354	NA	NA	NA	DSZHBCQGMXJFGB-UHFFFAOYSA-N	InChI=1S/C13H14O11/c14-4-1-3(11(19)20)2-5(15)9(4)23-13-8(18)6(16)7(17)10(24-13)12(21)22/h1-2,6-8,10,13-18H,(H,19,20)(H,21,22)	NA
gallic acid 3-sulfate	FOBI:030355	NA	NA	NA	GDGXJKFVYIFICY-UHFFFAOYSA-N	InChI=1S/C7H6O8S/c8-4-1-3(7(10)11)2-5(6(4)9)15-16(12,13)14/h1-2,8-9H,(H,10,11)(H,12,13,14)	NA
gallic acid 4-sulfate	FOBI:030356	NA	NA	NA	DMNOQQUULVKPTE-UHFFFAOYSA-N	InChI=1S/C7H6O8S/c8-4-1-3(7(10)11)2-5(9)6(4)15-16(12,13)14/h1-2,8-9H,(H,10,11)(H,12,13,14)	NA
4-methylgallic acid	FOBI:030357	HMDB13198	NA	78016	UBXDWYFLYYJQFR-UHFFFAOYSA-N	InChI=1S/C8H8O5/c1-13-7-5(9)2-4(8(11)12)3-6(7)10/h2-3,9-10H,1H3,(H,11,12)	70398
ethylgallate	FOBI:030365	NA	NA	13250	VFPFQHQNJCMNBZ-UHFFFAOYSA-N	InChI=1S/C9H10O5/c1-2-14-9(13)5-3-6(10)8(12)7(11)4-5/h3-4,10-12H,2H2,1H3	NA
ethylgallate 3-glucuronide	FOBI:030366	NA	NA	NA	AYYKZKTZUDGRGL-QKZHPOIUSA-N	InChI=1S/C15H18O11/c1-2-24-14(23)5-3-6(16)8(17)7(4-5)25-15-11(20)9(18)10(19)12(26-15)13(21)22/h3-4,9-12,15-20H,2H2,1H3,(H,21,22)/t9-,10-,11+,12-,15+/m0/s1	NA
ethylgallate 3-sulfate	FOBI:030367	NA	NA	NA	JRHRIYQMDUZNBA-UHFFFAOYSA-N	InChI=1S/C9H10O8S/c1-2-16-9(12)5-3-6(10)8(11)7(4-5)17-18(13,14)15/h3-4,10-11H,2H2,1H3,(H,13,14,15)	NA
2-hydroxyphenylacetic acid glucuronide	FOBI:030371	NA	NA	NA	MLBYCKGONSBJSK-IYJSFKGYSA-N	InChI=1S/C17H22O6/c1-9-10(2)15(16(20)21)23-17(11(9)3)22-13-7-5-4-6-12(13)8-14(18)19/h4-7,9-11,15,17H,8H2,1-3H3,(H,18,19)(H,20,21)/t9-,10?,11?,15-,17+/m0/s1	NA
3-hydroxyphenylacetic acid glucuronide	FOBI:030372	NA	NA	NA	UJBQYMIQTYWRFA-UHFFFAOYSA-N	InChI=1S/C14H16O9/c15-8(16)5-6-2-1-3-7(4-6)22-14-11(19)9(17)10(18)12(23-14)13(20)21/h1-4,9-12,14,17-19H,5H2,(H,15,16)(H,20,21)	NA
4-hydroxyphenylacetic acid glucuronide	FOBI:030373	NA	NA	NA	DPTGYOOHBJLCOL-UHFFFAOYSA-N	InChI=1S/C14H16O9/c15-8(16)5-6-1-3-7(4-2-6)22-14-11(19)9(17)10(18)12(23-14)13(20)21/h1-4,9-12,14,17-19H,5H2,(H,15,16)(H,20,21)	NA
2-hydroxyphenylacetic acid sulfate	FOBI:030374	NA	NA	NA	SXQLBARVXZQRLB-UHFFFAOYSA-N	InChI=1S/C8H8O6S/c9-8(10)5-6-3-1-2-4-7(6)14-15(11,12)13/h1-4H,5H2,(H,9,10)(H,11,12,13)	NA
3-hydroxyphenylacetic acid sulfate	FOBI:030375	NA	NA	NA	VBCLPDSIELLWDI-UHFFFAOYSA-N	InChI=1S/C8H8O6S/c9-8(10)5-6-2-1-3-7(4-6)14-15(11,12)13/h1-4H,5H2,(H,9,10)(H,11,12,13)	NA
4-hydroxyphenylacetic acid sulfate	FOBI:030376	NA	NA	NA	IIODELUADFSHIZ-UHFFFAOYSA-N	InChI=1S/C8H8O6S/c9-8(10)5-6-1-3-7(4-2-6)14-15(11,12)13/h1-4H,5H2,(H,9,10)(H,11,12,13)	NA
3,4-dihydroxyphenylacetic acid	FOBI:030377	HMDB01336	C01161	547	CFFZDZCDUFSOFZ-UHFFFAOYSA-N	InChI=1S/C8H8O4/c9-6-2-1-5(3-7(6)10)4-8(11)12/h1-3,9-10H,4H2,(H,11,12)	15765504
homovanillic acid 4-glucuronide	FOBI:030381	NA	NA	NA	CXBMXYMXMRBMJY-DKBOKBLXSA-N	InChI=1S/C15H18O10/c1-23-8-4-6(5-9(16)17)2-3-7(8)24-15-12(20)10(18)11(19)13(25-15)14(21)22/h2-4,10-13,15,18-20H,5H2,1H3,(H,16,17)(H,21,22)/t10-,11-,12+,13-,15+/m0/s1	NA
homovanillic acid 4-sulfate	FOBI:030382	HMDB11719	NA	29981063	IACOAKYXFIWAQN-UHFFFAOYSA-N	InChI=1S/C9H10O7S/c1-15-8-4-6(5-9(10)11)2-3-7(8)16-17(12,13)14/h2-4H,5H2,1H3,(H,10,11)(H,12,13,14)	NA
o-coumaric acid glucuronide	FOBI:030386	NA	NA	NA	KRKMNGLGYXJMBZ-WAYWQWQTSA-N	InChI=1S/C15H16O9/c16-9(17)6-5-7-3-1-2-4-8(7)23-15-12(20)10(18)11(19)13(24-15)14(21)22/h1-6,10-13,15,18-20H,(H,16,17)(H,21,22)/b6-5-	NA
m-coumaric acid glucuronide	FOBI:030387	NA	NA	NA	XPCHMFOWDFTFNV-SNAWJCMRSA-N	InChI=1S/C15H16O9/c16-9(17)5-4-7-2-1-3-8(6-7)23-15-12(20)10(18)11(19)13(24-15)14(21)22/h1-6,10-13,15,18-20H,(H,16,17)(H,21,22)/b5-4+	NA
p-coumaric acid glucuronide	FOBI:030388	NA	NA	71314996	SOKJXEKPKWKYKR-KPGYTNHDSA-N	InChI=1S/C15H16O9/c16-9(17)6-3-7-1-4-8(5-2-7)23-15-12(20)10(18)11(19)13(24-15)14(21)22/h1-6,10-13,15,18-20H,(H,16,17)(H,21,22)/b6-3+/t10-,11-,12+,13-,15+/m0/s1	NA
o-coumaric acid sulfate	FOBI:030389	NA	NA	59950526	BTRJLVGUHCECAH-UHFFFAOYSA-N	InChI=1S/C9H8O6S/c10-9(11)6-5-7-3-1-2-4-8(7)15-16(12,13)14/h1-6H,(H,10,11)(H,12,13,14)	NA
m-coumaric acid sulfate	FOBI:030390	NA	NA	6443141	YPXHXDXMTWPQTO-SNAWJCMRSA-N	InChI=1S/C9H8O6S/c10-9(11)5-4-7-2-1-3-8(6-7)15-16(12,13)14/h1-6H,(H,10,11)(H,12,13,14)/b5-4+	4947175
p-coumaric acid sulfate	FOBI:030391	NA	NA	6070438	OYDCCWNLILCHDJ-ZZXKWVIFSA-N	InChI=1S/C9H8O6S/c10-9(11)6-3-7-1-4-8(5-2-7)15-16(12,13)14/h1-6H,(H,10,11)(H,12,13,14)/b6-3+	4797737
caffeic acid 3-glucuronide	FOBI:030393	NA	NA	25171992	BSOMSDFTZKNUHY-ZYZFHZPYSA-N	InChI=1S/C15H16O10/c16-7-3-1-6(2-4-9(17)18)5-8(7)24-15-12(21)10(19)11(20)13(25-15)14(22)23/h1-5,10-13,15-16,19-21H,(H,17,18)(H,22,23)/b4-2+/t10-,11-,12+,13-,15+/m0/s1	NA
caffeic acid 4-glucuronide	FOBI:030394	NA	NA	25171780	LTGOIJNQWZWJRF-ZYZFHZPYSA-N	InChI=1S/C15H16O10/c16-7-5-6(2-4-9(17)18)1-3-8(7)24-15-12(21)10(19)11(20)13(25-15)14(22)23/h1-5,10-13,15-16,19-21H,(H,17,18)(H,22,23)/b4-2+/t10-,11-,12+,13-,15+/m0/s1	NA
caffeic acid 3-sulfate	FOBI:030395	NA	NA	102261219	VWQNTRNACRFUCQ-DUXPYHPUSA-N	InChI=1S/C9H8O7S/c10-7-3-1-6(2-4-9(11)12)5-8(7)16-17(13,14)15/h1-5,10H,(H,11,12)(H,13,14,15)/b4-2+	NA
caffeic acid 4-sulfate	FOBI:030396	NA	NA	21668705	SNVAIAITQIIEMQ-DUXPYHPUSA-N	InChI=1S/C9H8O7S/c10-7-5-6(2-4-9(11)12)1-3-8(7)16-17(13,14)15/h1-5,10H,(H,11,12)(H,13,14,15)/b4-2+	NA
4-caffeoylquinic acid	FOBI:030398	NA	NA	9798666	GYFFKZTYYAFCTR-AVXJPILUSA-N	InChI=1S/C16H18O9/c17-9-3-1-8(5-10(9)18)2-4-13(21)25-14-11(19)6-16(24,15(22)23)7-12(14)20/h1-5,11-12,14,17-20,24H,6-7H2,(H,22,23)/b4-2+/t11-,12-,14?,16?/m1/s1	NA
3,5-dicaffeoylquinic acid	FOBI:030401	NA	NA	6474310	KRZBCHWVBQOTNZ-RDJMKVHDSA-N	InChI=1S/C25H24O12/c26-15-5-1-13(9-17(15)28)3-7-21(30)36-19-11-25(35,24(33)34)12-20(23(19)32)37-22(31)8-4-14-2-6-16(27)18(29)10-14/h1-10,19-20,23,26-29,32,35H,11-12H2,(H,33,34)/b7-3+,8-4+/t19-,20-,23?,25?/m1/s1	4976336
4,5-dicaffeoylquinic acid	FOBI:030402	NA	NA	6474309	UFCLZKMFXSILNL-RVXRWRFUSA-N	InChI=1S/C25H24O12/c26-15-5-1-13(9-17(15)28)3-7-21(31)36-20-12-25(35,24(33)34)11-19(30)23(20)37-22(32)8-4-14-2-6-16(27)18(29)10-14/h1-10,19-20,23,26-30,35H,11-12H2,(H,33,34)/b7-3+,8-4+/t19-,20-,23+,25-/m1/s1	4976335
3-feruloylquinic acid	FOBI:030403	NA	NA	10133609	RAGZUCNPTLULOL-KQJPBSFVSA-N	InChI=1S/C17H20O9/c1-25-12-6-9(2-4-10(12)18)3-5-14(20)26-13-8-17(24,16(22)23)7-11(19)15(13)21/h2-6,11,13,15,18-19,21,24H,7-8H2,1H3,(H,22,23)/b5-3+/t11-,13-,15+,17-/m1/s1	8309124
4-feruloylquinic acid	FOBI:030404	NA	NA	10177048	VTMFDSJJVNQXLT-XQCMRRNBSA-N	InChI=1S/C17H20O9/c1-25-13-6-9(2-4-10(13)18)3-5-14(21)26-15-11(19)7-17(24,16(22)23)8-12(15)20/h2-6,11-12,15,18-20,24H,7-8H2,1H3,(H,22,23)/b5-3+/t11-,12-,15?,17?/m1/s1	8352553
5-feruloylquinic acid	FOBI:030405	NA	NA	15901362	RAGZUCNPTLULOL-LWOZFZEPSA-N	InChI=1S/C17H20O9/c1-25-12-6-9(2-4-10(12)18)3-5-14(20)26-13-8-17(24,16(22)23)7-11(19)15(13)21/h2-6,11,13,15,18-19,21,24H,7-8H2,1H3,(H,22,23)/b5-3+/t11-,13-,15-,17+/m0/s1	NA
ferulic acid 4-glucuronide	FOBI:030408	NA	NA	6443140	TWSIWBHKRJLZCF-MBAOVNHDSA-N	InChI=1S/C16H18O10/c1-24-9-6-7(3-5-10(17)18)2-4-8(9)25-16-13(21)11(19)12(20)14(26-16)15(22)23/h2-6,11-14,16,19-21H,1H3,(H,17,18)(H,22,23)/b5-3+/t11-,12-,13+,14-,16+/m0/s1	4947174
isoferulic acid 3-glucuronide	FOBI:030409	NA	NA	49844484	SHJZLGVIOYFHCB-MBAOVNHDSA-N	InChI=1S/C16H18O10/c1-24-8-4-2-7(3-5-10(17)18)6-9(8)25-16-13(21)11(19)12(20)14(26-16)15(22)23/h2-6,11-14,16,19-21H,1H3,(H,17,18)(H,22,23)/b5-3+/t11-,12-,13+,14-,16+/m0/s1	NA
ferulic acid 4-sulfate	FOBI:030410	NA	NA	6305574	PZPATWACAAOHTJ-HWKANZROSA-N	InChI=1S/C10H10O7S/c1-16-9-6-7(3-5-10(11)12)2-4-8(9)17-18(13,14)15/h2-6H,1H3,(H,11,12)(H,13,14,15)/b5-3+	4878542
isoferulic acid 3-sulfate	FOBI:030411	NA	NA	71749556	DCMKMHVTKFJMAU-HWKANZROSA-N	InChI=1S/C10H10O7S/c1-16-8-4-2-7(3-5-10(11)12)6-9(8)17-18(13,14)15/h2-6H,1H3,(H,11,12)(H,13,14,15)/b5-3+	NA
sinapic acid glucuronide	FOBI:030413	NA	NA	NA	SVMPWPWAQOHKHG-UOZBHZCFSA-N	InChI=1S/C17H20O11/c1-25-8-5-7(3-4-10(18)19)6-9(26-2)14(8)27-17-13(22)11(20)12(21)15(28-17)16(23)24/h3-6,11-13,15,17,20-22H,1-2H3,(H,18,19)(H,23,24)/t11-,12-,13+,15-,17+/m0/s1	NA
sinapic acid sulfate	FOBI:030414	NA	NA	NA	KJWQVTFGBFEXMV-ONEGZZNKSA-N	InChI=1S/C11H12O8S/c1-17-8-5-7(3-4-10(12)13)6-9(18-2)11(8)19-20(14,15)16/h3-6H,1-2H3,(H,12,13)(H,14,15,16)/b4-3+	NA
3-(3,5-dihydroxyphenyl)propionic acid	FOBI:030419	NA	NA	161525	ITPFIKQWNDGDLG-UHFFFAOYSA-N	InChI=1S/C9H10O4/c10-7-3-6(1-2-9(12)13)4-8(11)5-7/h3-5,10-11H,1-2H2,(H,12,13)	NA
3-(3,5-dihydroxyphenyl)propionic acid glucuronide	FOBI:030420	NA	NA	NA	IITQLVPAMWYCDQ-DKBOKBLXSA-N	InChI=1S/C15H18O10/c16-7-3-6(1-2-9(17)18)4-8(5-7)24-15-12(21)10(19)11(20)13(25-15)14(22)23/h3-5,10-13,15-16,19-21H,1-2H2,(H,17,18)(H,22,23)/t10-,11-,12+,13-,15+/m0/s1	NA
3-(3,5-dihydroxyphenyl)propionic acid sulfate	FOBI:030421	NA	NA	NA	WEPNMLSXEATIJK-UHFFFAOYSA-N	InChI=1S/C9H10O7S/c10-7-5-6(2-4-9(11)12)1-3-8(7)16-17(13,14)15/h1,3,5,10H,2,4H2,(H,11,12)(H,13,14,15)	NA
dihydrocaffeic acid 3-glucuronide	FOBI:030423	NA	NA	49844972	AELQNMHOLDHBFA-DKBOKBLXSA-N	InChI=1S/C15H18O10/c16-7-3-1-6(2-4-9(17)18)5-8(7)24-15-12(21)10(19)11(20)13(25-15)14(22)23/h1,3,5,10-13,15-16,19-21H,2,4H2,(H,17,18)(H,22,23)/t10-,11-,12+,13-,15+/m0/s1	NA
dihydrocaffeic acid 3-sulfate	FOBI:030424	NA	NA	49844181	MIMULQQHBAZGER-UHFFFAOYSA-N	InChI=1S/C9H10O7S/c10-7-3-1-6(2-4-9(11)12)5-8(7)16-17(13,14)15/h1,3,5,10H,2,4H2,(H,11,12)(H,13,14,15)	NA
dihydroferulic acid	FOBI:030425	NA	NA	14340	BOLQJTPHPSDZHR-UHFFFAOYSA-N	InChI=1S/C10H12O4/c1-14-9-6-7(2-4-8(9)11)3-5-10(12)13/h2,4,6,11H,3,5H2,1H3,(H,12,13)	NA
dihydroisoferulic acid	FOBI:030426	NA	NA	2752054	ZVIJTQFTLXXGJA-UHFFFAOYSA-N	InChI=1S/C10H12O4/c1-14-9-4-2-7(6-8(9)11)3-5-10(12)13/h2,4,6,11H,3,5H2,1H3,(H,12,13)	2033192
dihydroferulic acid 4-glucuronide	FOBI:030427	NA	NA	190069	KYERCTIKYSSKPA-JHZZJYKESA-N	InChI=1S/C16H20O10/c1-24-9-6-7(3-5-10(17)18)2-4-8(9)25-16-13(21)11(19)12(20)14(26-16)15(22)23/h2,4,6,11-14,16,19-21H,3,5H2,1H3,(H,17,18)(H,22,23)/t11-,12-,13+,14-,16+/m0/s1	NA
dihydroisoferulic acid 3-glucuronide	FOBI:030428	NA	NA	49844034	OSJGZCUHTGTJHT-JHZZJYKESA-N	InChI=1S/C16H20O10/c1-24-8-4-2-7(3-5-10(17)18)6-9(8)25-16-13(21)11(19)12(20)14(26-16)15(22)23/h2,4,6,11-14,16,19-21H,3,5H2,1H3,(H,17,18)(H,22,23)/t11-,12-,13+,14-,16+/m0/s1	NA
dihydroferulic acid 4-sulfate	FOBI:030429	NA	NA	187489	UMCDODPBPQMWQP-UHFFFAOYSA-N	InChI=1S/C10H12O7S/c1-16-9-6-7(3-5-10(11)12)2-4-8(9)17-18(13,14)15/h2,4,6H,3,5H2,1H3,(H,11,12)(H,13,14,15)	NA
dihydroisoferulic acid 3-sulfate	FOBI:030430	NA	NA	49844179	QZIYZVFIROFZCV-UHFFFAOYSA-N	InChI=1S/C10H12O7S/c1-16-8-4-2-7(3-5-10(11)12)6-9(8)17-18(13,14)15/h2,4,6H,3,5H2,1H3,(H,11,12)(H,13,14,15)	NA
3-(3-hydroxyphenyl)-3-hydroxypropionic acid	FOBI:030431	HMDB02643	NA	102959	KHTAGVZHYUZYMF-UHFFFAOYSA-N	InChI=1S/C9H10O4/c10-7-3-1-2-6(4-7)8(11)5-9(12)13/h1-4,8,10-11H,5H2,(H,12,13)	93013
pyrogallol 1-glucuronide	FOBI:030433	NA	NA	NA	QCVMOWDDTCUWLI-UHFFFAOYSA-N	InChI=1S/C12H14O9/c13-4-2-1-3-5(6(4)14)20-12-9(17)7(15)8(16)10(21-12)11(18)19/h1-3,7-10,12-17H,(H,18,19)	NA
pyrogallol 2-glucuronide	FOBI:030434	NA	NA	122553541	SOHXEAWMMVSJFL-COGRHJPHSA-N	InChI=1S/C12H14O9/c13-4-2-1-3-5(14)9(4)20-12-8(17)6(15)7(16)10(21-12)11(18)19/h1-3,6-8,10,12-17H,(H,18,19)/t6-,7-,8+,10-,12+/m0/s1	NA
pyrogallol 1-sulfate	FOBI:030435	NA	NA	54110629	NGVLEQPKHLWZLN-UHFFFAOYSA-N	InChI=1S/C6H6O6S/c7-4-2-1-3-5(6(4)8)12-13(9,10)11/h1-3,7-8H,(H,9,10,11)	NA
pyrogallol 2-sulfate	FOBI:030436	NA	NA	NA	XADBYTWTQXSBAF-UHFFFAOYSA-N	InChI=1S/C6H6O6S/c7-4-2-1-3-5(8)6(4)12-13(9,10)11/h1-3,7-8H,(H,9,10,11)	NA
1-methylpyrogallol	FOBI:030437	NA	NA	13622	LPYUENQFPVNPHY-UHFFFAOYSA-N	InChI=1S/C7H8O3/c1-10-6-4-2-3-5(8)7(6)9/h2-4,8-9H,1H3	NA
2-methylpyrogallol	FOBI:030438	NA	NA	121805	QFYYAIBEHOEZKC-UHFFFAOYSA-N	InChI=1S/C7H8O3/c1-10-7-5(8)3-2-4-6(7)9/h2-4,8-9H,1H3	NA
catechol glucuronide	FOBI:030445	NA	NA	75124209	ICPYZFZFSLTYID-GOVZDWNOSA-N	InChI=1S/C12H14O8/c13-5-3-1-2-4-6(5)19-12-9(16)7(14)8(15)10(20-12)11(17)18/h1-4,7-10,12-16H,(H,17,18)/t7-,8-,9+,10-,12+/m0/s1	NA
4-methylcatechol 1-glucuronide	FOBI:030448	NA	NA	NA	PLHZIQGSGAGOQO-PXSDQIBWSA-N	InChI=1S/C13H16O8/c1-5-2-3-7(6(14)4-5)20-13-10(17)8(15)9(16)11(21-13)12(18)19/h2-4,8-11,13-17H,1H3,(H,18,19)/t8-,9?,10?,11-,13+/m1/s1	NA
4-methylcatechol 2-glucuronide	FOBI:030449	NA	NA	189501	UQDOAPRFPPMAOO-XPORZQOISA-N	InChI=1S/C13H16O8/c1-5-2-3-6(14)7(4-5)20-13-10(17)8(15)9(16)11(21-13)12(18)19/h2-4,8-11,13-17H,1H3,(H,18,19)/t8-,9-,10+,11-,13+/m0/s1	NA
4-methylcatechol 1-sulfate	FOBI:030450	NA	NA	54104170	NCOMUGOPQPRVSE-UHFFFAOYSA-N	InChI=1S/C7H8O5S/c1-5-2-3-7(6(8)4-5)12-13(9,10)11/h2-4,8H,1H3,(H,9,10,11)	NA
4-methylcatechol 2-sulfate	FOBI:030451	NA	NA	NA	CMEBXVIUEVCAFK-UHFFFAOYSA-N	InChI=1S/C7H8O5S/c1-5-2-3-6(8)7(4-5)12-13(9,10)11/h2-4,8H,1H3,(H,9,10,11)	NA
2,4,6-trihydroxybenzaldehyde	FOBI:030456	NA	NA	68099	BTQAJGSMXCDDAJ-UHFFFAOYSA-N	InChI=1S/C7H6O4/c8-3-5-6(10)1-4(9)2-7(5)11/h1-3,9-11H	61408
vanillin glucuronide	FOBI:030458	NA	NA	NA	FHLOUKKMIKQAHL-BYNIDDHOSA-N	InChI=1S/C14H16O9/c1-21-8-4-6(5-15)2-3-7(8)22-14-11(18)9(16)10(17)12(23-14)13(19)20/h2-5,9-12,14,16-18H,1H3,(H,19,20)/t9-,10-,11+,12-,14+/m0/s1	NA
vanillin sulfate	FOBI:030459	NA	NA	20822599	OUIKMDRGUNIXSP-UHFFFAOYSA-N	InChI=1S/C8H8O6S/c1-13-8-4-6(5-9)2-3-7(8)14-15(10,11)12/h2-5H,1H3,(H,10,11,12)	NA
(epi)catechin 7-glucuronide	FOBI:030462	NA	NA	NA	NA	InChI=1S/C21H22O12/c22-10-2-1-7(3-12(10)24)18-13(25)6-9-11(23)4-8(5-14(9)32-18)31-21-17(28)15(26)16(27)19(33-21)20(29)30/h1-5,13,15-19,21-28H,6H2,(H,29,30)	NA
(epi)catechin 5-glucuronide	FOBI:030463	NA	NA	NA	NA	InChI=1S/C21H22O12/c22-8-4-13-9(6-12(25)18(31-13)7-1-2-10(23)11(24)3-7)14(5-8)32-21-17(28)15(26)16(27)19(33-21)20(29)30/h1-5,12,15-19,21-28H,6H2,(H,29,30)	NA
(epi)catechin 3-glucuronide	FOBI:030464	NA	NA	NA	NA	InChI=1S/C21H22O12/c22-8-4-11(24)9-6-14(32-21-17(28)15(26)16(27)19(33-21)20(29)30)18(31-13(9)5-8)7-1-2-10(23)12(25)3-7/h1-5,14-19,21-28H,6H2,(H,29,30)	NA
(epi)catechin 3'-glucuronide	FOBI:030465	NA	NA	NA	NA	InChI=1S/C21H22O12/c22-8-4-11(24)9-6-12(25)18(31-13(9)5-8)7-1-2-10(23)14(3-7)32-21-17(28)15(26)16(27)19(33-21)20(29)30/h1-5,12,15-19,21-28H,6H2,(H,29,30)	NA
(epi)catechin 4'-glucuronide	FOBI:030466	NA	NA	NA	NA	InChI=1S/C21H22O12/c22-8-4-10(23)9-6-12(25)18(31-14(9)5-8)7-1-2-13(11(24)3-7)32-21-17(28)15(26)16(27)19(33-21)20(29)30/h1-5,12,15-19,21-28H,6H2,(H,29,30)	NA
(epi)catechin 7-sulfate	FOBI:030467	NA	NA	NA	NA	InChI=1S/C15H14O10S/c16-10-2-1-7(3-12(10)18)15-13(19)6-9-11(17)4-8(5-14(9)23-15)24-25-26(20,21)22/h1-5,13,15-19H,6H2,(H,20,21,22)/p-1	NA
(epi)catechin 5-sulfate	FOBI:030468	NA	NA	NA	NA	InChI=1S/C15H14O10S/c16-8-4-13-9(14(5-8)24-25-26(20,21)22)6-12(19)15(23-13)7-1-2-10(17)11(18)3-7/h1-5,12,15-19H,6H2,(H,20,21,22)/p-1	NA
(epi)catechin 3-sulfate	FOBI:030469	NA	NA	NA	NA	InChI=1S/C15H14O10S/c16-8-4-11(18)9-6-14(24-25-26(20,21)22)15(23-13(9)5-8)7-1-2-10(17)12(19)3-7/h1-5,14-19H,6H2,(H,20,21,22)/p-1	NA
(epi)catechin 3'-sulfate	FOBI:030470	NA	NA	NA	NA	InChI=1S/C15H14O10S/c16-8-4-11(18)9-6-12(19)15(23-13(9)5-8)7-1-2-10(17)14(3-7)24-25-26(20,21)22/h1-5,12,15-19H,6H2,(H,20,21,22)/p-1	NA
(epi)catechin 4'-sulfate	FOBI:030471	NA	NA	NA	NA	InChI=1S/C15H14O10S/c16-8-4-10(17)9-6-12(19)15(23-14(9)5-8)7-1-2-13(11(18)3-7)24-25-26(20,21)22/h1-5,12,15-19H,6H2,(H,20,21,22)/p-1	NA
4'-methylepicatechin	FOBI:030472	NA	NA	14332898	ZHDMPVIDHWJGTN-CZUORRHYSA-N	InChI=1S/C16H16O6/c1-21-14-3-2-8(4-12(14)19)16-13(20)7-10-11(18)5-9(17)6-15(10)22-16/h2-6,13,16-20H,7H2,1H3/t13-,16-/m1/s1	NA
3'-methylepicatechin	FOBI:030473	NA	NA	NA	BBDWMQGDVLQOSW-UHFFFAOYSA-N	InChI=1S/C16H16O6/c1-16(21)7-10-12(19)5-9(17)6-14(10)22-15(16)8-2-3-11(18)13(20)4-8/h2-6,15,17-21H,7H2,1H3	NA
epigallocatechin	FOBI:030486	NA	C12136	72277	XMOCLSLCDHWDHP-IUODEOHRSA-N	InChI=1S/C15H14O7/c16-7-3-9(17)8-5-12(20)15(22-13(8)4-7)6-1-10(18)14(21)11(19)2-6/h1-4,12,15-21H,5H2/t12-,15-/m1/s1	65231
epigallocatechin 3-glucuronide	FOBI:030487	NA	NA	101449862	ZTOAOZDTXSRHIB-BBGDWMAASA-N	InChI=1S/C21H22O13/c22-7-3-9(23)8-5-13(33-21-17(29)15(27)16(28)19(34-21)20(30)31)18(32-12(8)4-7)6-1-10(24)14(26)11(25)2-6/h1-4,13,15-19,21-29H,5H2,(H,30,31)/t13-,15+,16+,17-,18-,19+,21-/m1/s1	NA
epigallocatechin 3-sulfate	FOBI:030488	NA	NA	NA	PFNBTZIECYHRTC-UHFFFAOYSA-N	InChI=1S/C15H14O10S/c16-8-1-6-4-12(25-26(21,22)23)15(24-14(6)11(19)5-8)7-2-9(17)13(20)10(18)3-7/h1-3,5,12,15-20H,4H2,(H,21,22,23)	NA
theaflavin	FOBI:030491	HMDB05788	NA	22833651	MKTFRRIBCBTOKJ-CRFHJIRQSA-N	InChI=1S/C29H24O12/c30-12-4-17(32)14-8-20(35)28(40-22(14)6-12)11-1-10-2-16(25(37)27(39)24(10)26(38)19(34)3-11)29-21(36)9-15-18(33)5-13(31)7-23(15)41-29/h1-7,20-21,28-33,35-37,39H,8-9H2,(H,34,38)/t20-,21-,28-,29-/m1/s1	17216345
4-hydroxy-5-(3',4'-dihydroxyphenyl)-valeric acid	FOBI:030492	NA	NA	52920332	JDBYFCLHVYVXCX-UHFFFAOYSA-N	InChI=1S/C11H14O5/c12-8(2-4-11(15)16)5-7-1-3-9(13)10(14)6-7/h1,3,6,8,12-14H,2,4-5H2,(H,15,16)	NA
4-hydroxy-5-(3',4'-dihydroxyphenyl)-valeric acid 3'-glucuronide	FOBI:030493	NA	NA	NA	BKJQCPDRWDNBIN-UHFFFAOYSA-N	InChI=1S/C17H22O11/c18-8(2-4-11(20)21)5-7-1-3-9(19)10(6-7)27-17-14(24)12(22)13(23)15(28-17)16(25)26/h1,3,6,8,12-15,17-19,22-24H,2,4-5H2,(H,20,21)(H,25,26)	NA
4-hydroxy-5-(3',4'-dihydroxyphenyl)-valeric acid 4'-glucuronide	FOBI:030494	NA	NA	NA	LLKUARGHNZMSRT-UHFFFAOYSA-N	InChI=1S/C17H22O11/c18-8(2-4-11(20)21)5-7-1-3-10(9(19)6-7)27-17-14(24)12(22)13(23)15(28-17)16(25)26/h1,3,6,8,12-15,17-19,22-24H,2,4-5H2,(H,20,21)(H,25,26)	NA
4-hydroxy-5-(3',4'-dihydroxyphenyl)-valeric acid 3'-sulfate	FOBI:030495	NA	NA	NA	HROSNTXKMPHTSL-UHFFFAOYSA-N	InChI=1S/C11H14O8S/c12-8(2-4-11(14)15)5-7-1-3-9(13)10(6-7)19-20(16,17)18/h1,3,6,8,12-13H,2,4-5H2,(H,14,15)(H,16,17,18)	NA
4-hydroxy-5-(3',4'-dihydroxyphenyl)-valeric acid 4'-sulfate	FOBI:030496	NA	NA	NA	GSTPJGFSDIEVSY-UHFFFAOYSA-N	InChI=1S/C11H14O8S/c12-8(2-4-11(14)15)5-7-1-3-10(9(13)6-7)19-20(16,17)18/h1,3,6,8,12-13H,2,4-5H2,(H,14,15)(H,16,17,18)	NA
5-(3'-hydroxyphenyl)-γ-valerolactone 3'-glucuronide	FOBI:030497	NA	NA	NA	DPSUQBKEHXAIDY-YHNANPAJSA-N	InChI=1S/C17H20O9/c18-11-5-4-10(24-11)7-8-2-1-3-9(6-8)25-17-14(21)12(19)13(20)15(26-17)16(22)23/h1-3,6,10,12-15,17,19-21H,4-5,7H2,(H,22,23)/t10?,12-,13-,14+,15-,17+/m0/s1	NA
5-(3'-hydroxyphenyl)-γ-valerolactone 3'-sulfate	FOBI:030498	NA	NA	124202065	DPRDYFJWDRNYAZ-UHFFFAOYSA-N	InChI=1S/C11H12O6S/c12-11-5-4-9(16-11)6-8-2-1-3-10(7-8)17-18(13,14)15/h1-3,7,9H,4-6H2,(H,13,14,15)	NA
5-(4'-hydroxyphenyl)-γ-valerolactone 4'-sulfate	FOBI:030499	NA	NA	NA	HWTHTKOQADEPQM-UHFFFAOYSA-N	InChI=1S/C11H12O6S/c12-11-6-5-10(16-11)7-8-1-3-9(4-2-8)17-18(13,14)15/h1-4,10H,5-7H2,(H,13,14,15)	NA
5-(3',4'-dihydroxyphenyl)-γ-valerolactone	FOBI:030500	NA	NA	152432	ZNXXWTPQHVLMQT-UHFFFAOYSA-N	InChI=1S/C11H12O4/c12-9-3-1-7(6-10(9)13)5-8-2-4-11(14)15-8/h1,3,6,8,12-13H,2,4-5H2	134347
5-(3',4'-dihydroxyphenyl)-γ-valerolactone 3'-glucuronide	FOBI:030501	NA	NA	NA	RALBOGKBFZBDKY-UHFFFAOYSA-N	InChI=1S/C18H22O10/c19-9-3-1-7(5-8-2-4-11(20)27-8)6-10(9)28-17-12(18(25)26)13(21)14(22)15(23)16(17)24/h1,3,6,8,12-17,19,21-24H,2,4-5H2,(H,25,26)	NA
5-(3',4'-dihydroxyphenyl)-γ-valerolactone 4'-glucuronide	FOBI:030502	NA	NA	124202077	OTBJYBQGMPICIK-GHPVWUPISA-N	InChI=1S/C17H20O10/c18-9-6-7(5-8-2-4-11(19)25-8)1-3-10(9)26-17-14(22)12(20)13(21)15(27-17)16(23)24/h1,3,6,8,12-15,17-18,20-22H,2,4-5H2,(H,23,24)/t8?,12-,13-,14+,15-,17+/m1/s1	NA
5-(3',4'-dihydroxyphenyl)-γ-valerolactone 3'-sulfate	FOBI:030503	NA	NA	NA	YAXFVDUJDAQPTJ-UHFFFAOYSA-N	InChI=1S/C11H12O7S/c12-9-3-1-7(5-8-2-4-11(13)17-8)6-10(9)18-19(14,15)16/h1,3,6,8,12H,2,4-5H2,(H,14,15,16)	NA
5-(3',5'-dihydroxyphenyl)-γ-valerolactone glucuronide	FOBI:030504	NA	NA	124202085	RUSMDDXSDLDLKU-PHPHFFAHSA-N	InChI=1S/C17H20O10/c18-8-3-7(4-9-1-2-11(19)25-9)5-10(6-8)26-17-14(22)12(20)13(21)15(27-17)16(23)24/h3,5-6,9,12-15,17-18,20-22H,1-2,4H2,(H,23,24)/t9?,12-,13-,14+,15-,17+/m0/s1	NA
5-(3',5'-dihydroxyphenyl)-γ-valerolactone sulfate	FOBI:030505	NA	NA	NA	CVGUPVHDNVLHLW-UHFFFAOYSA-N	InChI=1S/C11H12O7S/c12-8-3-7(4-9-1-2-11(13)17-9)5-10(6-8)18-19(14,15)16/h3,5-6,9,12H,1-2,4H2,(H,14,15,16)	NA
5-(3',4',5'-trihydroxyphenyl)-γ-valerolactone	FOBI:030506	NA	NA	44389277	CZVAQLJEUUFQCH-UHFFFAOYSA-N	InChI=1S/C11H12O5/c12-8-4-6(5-9(13)11(8)15)3-7-1-2-10(14)16-7/h4-5,7,12-13,15H,1-3H2	NA
5-(3',4',5'-trihydroxyphenyl)-γ-valerolactone 3'-glucuronide	FOBI:030507	NA	NA	NA	VQHXMQYHVVQQFP-CXWHQSFFSA-N	InChI=1S/C17H20O11/c18-8-4-6(3-7-1-2-10(19)26-7)5-9(11(8)20)27-17-14(23)12(21)13(22)15(28-17)16(24)25/h4-5,7,12-15,17-18,20-23H,1-3H2,(H,24,25)/t7?,12-,13-,14+,15-,17?/m0/s1	NA
5-(3',4',5'-trihydroxyphenyl)-γ-valerolactone 4'-glucuronide	FOBI:030508	NA	NA	NA	ATYNVCXMADLPJQ-YSVLGHOVSA-N	InChI=1S/C17H20O11/c18-8-4-6(3-7-1-2-10(20)26-7)5-9(19)14(8)27-17-13(23)11(21)12(22)15(28-17)16(24)25/h4-5,7,11-13,15,17-19,21-23H,1-3H2,(H,24,25)/t7?,11-,12-,13+,15-,17+/m0/s1	NA
5-(3',4',5'-trihydroxyphenyl)-γ-valerolactone 3'-sulfate	FOBI:030509	NA	NA	NA	OMISYDASOKPVDK-UHFFFAOYSA-N	InChI=1S/C11H12O8S/c12-8-4-6(3-7-1-2-10(13)18-7)5-9(11(8)14)19-20(15,16)17/h4-5,7,12,14H,1-3H2,(H,15,16,17)	NA
5-(3',4',5'-trihydroxyphenyl)-γ-valerolactone 4'-sulfate	FOBI:030510	NA	NA	NA	NPIMUIQBYBJSBB-UHFFFAOYSA-N	InChI=1S/C11H12O8S/c12-8-4-6(3-7-1-2-10(14)18-7)5-9(13)11(8)19-20(15,16)17/h4-5,7,12-13H,1-3H2,(H,15,16,17)	NA
5-(3'-methoxy-4'-hydroxyphenyl)-γ-valerolactone	FOBI:030511	NA	NA	3028410	GCIFEQYZDROELP-UHFFFAOYSA-N	InChI=1S/C12H14O4/c1-15-11-7-8(2-4-10(11)13)6-9-3-5-12(14)16-9/h2,4,7,9,13H,3,5-6H2,1H3	2293832
5-(3'-methoxy-4'-hydroxyphenyl)-γ-valerolactone glucuronide	FOBI:030512	NA	NA	NA	NGMVEYPQYAIGEI-UHFFFAOYSA-N	InChI=1S/C18H22O10/c1-25-11-7-8(6-9-3-5-12(19)26-9)2-4-10(11)27-18-15(22)13(20)14(21)16(28-18)17(23)24/h2,4,7,9,13-16,18,20-22H,3,5-6H2,1H3,(H,23,24)	NA
5-(3'-methoxy-4'-hydroxyphenyl)-γ-valerolactone sulfate	FOBI:030513	NA	NA	NA	FYRRHCSCZYSADR-UHFFFAOYSA-N	InChI=1S/C12H14O7S/c1-17-11-7-8(6-9-3-5-12(13)18-9)2-4-10(11)19-20(14,15)16/h2,4,7,9H,3,5-6H2,1H3,(H,14,15,16)	NA
naringenin 7-glucuronide	FOBI:030515	NA	NA	51136360	BDCRTIDKZGEVEN-DNPGXZAYSA-N	InChI=1S/C21H20O11/c22-9-3-1-8(2-4-9)13-7-12(24)15-11(23)5-10(6-14(15)31-13)30-21-18(27)16(25)17(26)19(32-21)20(28)29/h1-6,13,16-19,21-23,25-27H,7H2,(H,28,29)/t13?,16-,17-,18+,19-,21+/m0/s1	NA
hesperetin	FOBI:030518	HMDB05782	C01709	72281	AIONOLUJZLIMTK-AWEZNQCLSA-N	InChI=1S/C16H14O6/c1-21-13-3-2-8(4-10(13)18)14-7-12(20)16-11(19)5-9(17)6-15(16)22-14/h2-6,14,17-19H,7H2,1H3/t14-/m0/s1	65234
hesperetin 3'-glucuronide	FOBI:030519	NA	NA	46896123	PJAUEKWZQWLQSU-WDXLFLMVSA-N	InChI=1S/C22H22O12/c1-31-12-3-2-8(13-7-11(25)16-10(24)5-9(23)6-15(16)32-13)4-14(12)33-22-19(28)17(26)18(27)20(34-22)21(29)30/h2-6,13,17-20,22-24,26-28H,7H2,1H3,(H,29,30)/t13?,17-,18-,19+,20-,22+/m0/s1	NA
hesperetin 7-glucuronide	FOBI:030520	NA	NA	71777476	NEAWXAXVQDDFJL-PLEVBHNASA-N	InChI=1S/C22H22O12/c1-31-13-3-2-8(4-10(13)23)14-7-12(25)16-11(24)5-9(6-15(16)33-14)32-22-19(28)17(26)18(27)20(34-22)21(29)30/h2-6,14,17-20,22-24,26-28H,7H2,1H3,(H,29,30)/t14?,17-,18-,19+,20-,22+/m0/s1	NA
hesperetin 7-sulfate	FOBI:030521	NA	NA	NA	SKHOIXCPISQFMS-AWEZNQCLSA-N	InChI=1S/C16H14O9S/c1-23-13-3-2-8(4-10(13)17)14-7-12(19)16-11(18)5-9(6-15(16)24-14)25-26(20,21)22/h2-6,14,17-18H,7H2,1H3,(H,20,21,22)/t14-/m0/s1	NA
bergaptol glucuronide	FOBI:030524	NA	NA	NA	VLWJVRACXDFSKC-UHFFFAOYSA-N	InChI=1S/C17H14O10/c18-10-2-1-6-9(25-10)5-8-7(3-4-24-8)14(6)26-17-13(21)11(19)12(20)15(27-17)16(22)23/h1-5,11-13,15,17,19-21H,(H,22,23)	NA
bergaptol sulfate	FOBI:030525	NA	NA	NA	MUJRAVJMPBKDAH-UHFFFAOYSA-	InChI=1S/C11H6O7S/c12-10-2-1-6-9(17-10)5-8-7(3-4-16-8)11(6)18-19(13,14)15/h1-5H,(H,13,14,15)	NA
umbelliferone glucuronide	FOBI:030526	NA	NA	125641	PRYLPCLGPXGILY-DKBOKBLXSA-N	InChI=1S/C15H14O9/c16-9-4-2-6-1-3-7(5-8(6)23-9)22-15-12(19)10(17)11(18)13(24-15)14(20)21/h1-5,10-13,15,17-19H,(H,20,21)/t10-,11-,12+,13-,15+/m0/s1	NA
umbelliferone sulfate	FOBI:030527	NA	NA	NA	LJOOSFYJELZGMR-UHFFFAOYSA-M	InChI=1S/C9H6O6S/c10-9-4-2-6-1-3-7(5-8(6)14-9)15-16(11,12)13/h1-5H,(H,11,12,13)/p-1	NA
daidzein 4'-glucuronide	FOBI:030531	NA	NA	23930394	ATUYSKUVHUPXBV-ZFORQUDYSA-N	InChI=1S/C21H18O10/c22-10-3-6-12-14(7-10)29-8-13(15(12)23)9-1-4-11(5-2-9)30-21-18(26)16(24)17(25)19(31-21)20(27)28/h1-8,16-19,21-22,24-26H,(H,27,28)/t16-,17-,18+,19-,21+/m0/s1	NA
daidzein 7-glucuronide	FOBI:030532	NA	NA	11316354	MMIBOZXVZLENRZ-ZFORQUDYSA-N	InChI=1S/C21H18O10/c22-10-3-1-9(2-4-10)13-8-29-14-7-11(5-6-12(14)15(13)23)30-21-18(26)16(24)17(25)19(31-21)20(27)28/h1-8,16-19,21-22,24-26H,(H,27,28)/t16-,17-,18+,19-,21+/m0/s1	9491321
daidzein diglucuronide	FOBI:030533	NA	NA	NA	NSJKNMPSMHSBQD-MWBUVXCNSA-N	InChI=1S/C27H26O16/c28-15-12-6-5-11(41-27-21(34)17(30)19(32)23(43-27)25(37)38)7-14(12)39-8-13(15)9-1-3-10(4-2-9)40-26-20(33)16(29)18(31)22(42-26)24(35)36/h1-8,16-23,26-27,29-34H,(H,35,36)(H,37,38)/t16-,17-,18-,19-,20+,21+,22-,23-,26+,27+/m0/s1	NA
daidzein 7-glucuronide-4'-sulfate	FOBI:030534	NA	NA	NA	GFHHFNZYJNKWPT-ZFORQUDYSA-N	InChI=1S/C21H18O13S/c22-15-12-6-5-11(32-21-18(25)16(23)17(24)19(33-21)20(26)27)7-14(12)31-8-13(15)9-1-3-10(4-2-9)34-35(28,29)30/h1-8,16-19,21,23-25H,(H,26,27)(H,28,29,30)/t16-,17-,18+,19-,21+/m0/s1	NA
daidzein 4'-glucuronide-7-sulfate	FOBI:030535	NA	NA	NA	HQYWZCFQCBVQJZ-HGMWCATMSA-N	InChI=1S/C21H18O13S/c22-15-12-6-5-11(34-35(28,29)30)7-14(12)31-8-13(15)9-1-3-10(4-2-9)32-21-18(25)16(23)17(24)19(33-21)20(26)27/h1-8,16-19,21,23-25H,(H,26,27)(H,28,29,30)/t16-,17?,18?,19-,21+/m1/s1	NA
daidzein 4'-sulfate	FOBI:030536	NA	NA	12114463	CQRHJEVIKOKQMO-UHFFFAOYSA-N	InChI=1S/C15H10O7S/c16-10-3-6-12-14(7-10)21-8-13(15(12)17)9-1-4-11(5-2-9)22-23(18,19)20/h1-8,16H,(H,18,19,20)	13076689
genistein 4'-glucuronide	FOBI:030538	NA	NA	45782816	NHEBJNCJBWUPCK-ZFORQUDYSA-N	InChI=1S/C21H18O11/c22-9-5-12(23)14-13(6-9)30-7-11(15(14)24)8-1-3-10(4-2-8)31-21-18(27)16(25)17(26)19(32-21)20(28)29/h1-7,16-19,21-23,25-27H,(H,28,29)/t16-,17-,18+,19-,21+/m0/s1	NA
genistein 7-glucuronide	FOBI:030539	NA	NA	15940724	JIVINIISUDEORF-ZFORQUDYSA-N	InChI=1S/C21H18O11/c22-9-3-1-8(2-4-9)11-7-30-13-6-10(5-12(23)14(13)15(11)24)31-21-18(27)16(25)17(26)19(32-21)20(28)29/h1-7,16-19,21-23,25-27H,(H,28,29)/t16-,17-,18+,19-,21+/m0/s1	13083403
genistein diglucuronide	FOBI:030540	NA	NA	NA	DFJSPRNCKDBZIJ-MWBUVXCNSA-N	InChI=1S/C27H26O17/c28-12-5-10(42-27-21(35)17(31)19(33)23(44-27)25(38)39)6-13-14(12)15(29)11(7-40-13)8-1-3-9(4-2-8)41-26-20(34)16(30)18(32)22(43-26)24(36)37/h1-7,16-23,26-28,30-35H,(H,36,37)(H,38,39)/t16-,17-,18-,19-,20+,21+,22-,23-,26+,27+/m0/s1	NA
genistein 4'-glucuronide-7-sulfate	FOBI:030541	NA	NA	NA	SQCSMLZKGFBVFL-ZFORQUDYSA-N	InChI=1S/C21H18O14S/c22-12-5-10(35-36(29,30)31)6-13-14(12)15(23)11(7-32-13)8-1-3-9(4-2-8)33-21-18(26)16(24)17(25)19(34-21)20(27)28/h1-7,16-19,21-22,24-26H,(H,27,28)(H,29,30,31)/t16-,17-,18+,19-,21+/m0/s1	NA
genistein 7-glucuronide-4'-sulfate	FOBI:030542	NA	NA	NA	JZFIWABEFJYNRS-DSGPYVBMSA-L	InChI=1S/C21H18O14S.2Na/c22-12-5-10(33-21-18(26)16(24)17(25)19(34-21)20(27)28)6-13-14(12)15(23)11(7-32-13)8-1-3-9(4-2-8)35-36(29,30)31;;/h1-7,16-19,21-22,24-26H,(H,27,28)(H,29,30,31);;/q;2*+1/p-2/t16-,17-,18+,19-,21+;;/m0../s1	NA
genistein 7-sulfate	FOBI:030543	NA	NA	10291508	DKEIWIJUHWVGRC-UHFFFAOYSA-N	InChI=1S/C15H10O8S/c16-9-3-1-8(2-4-9)11-7-22-13-6-10(23-24(19,20)21)5-12(17)14(13)15(11)18/h1-7,16-17H,(H,19,20,21)	8466977
equol 7-glucuronide	FOBI:030545	NA	NA	29979359	XDPLKWRSVXUQBN-LVEHSUOCSA-N	InChI=1S/C21H22O9/c22-13-4-1-10(2-5-13)12-7-11-3-6-14(8-15(11)28-9-12)29-21-18(25)16(23)17(24)19(30-21)20(26)27/h1-6,8,12,16-19,21-25H,7,9H2,(H,26,27)/t12-,16+,17+,18-,19+,21-/m1/s1	NA
equol 4'-sulfate	FOBI:030546	NA	NA	NA	UXOJWGSGKUYMIA-GFCCVEGCSA-M	InChI=1S/C15H14O6S/c16-13-4-1-11-7-12(9-20-15(11)8-13)10-2-5-14(6-3-10)21-22(17,18)19/h1-6,8,12,16H,7,9H2,(H,17,18,19)/p-1/t12-/m1/s1	NA
biochanin a 7-glucuronide	FOBI:030548	NA	NA	NA	KXYGEGYBMOCKNJ-SXFAUFNYSA-N	InChI=1S/C22H20O11/c1-30-10-4-2-9(3-5-10)12-8-31-14-7-11(6-13(23)15(14)16(12)24)32-22-19(27)17(25)18(26)20(33-22)21(28)29/h2-8,17-20,22-23,25-27H,1H3,(H,28,29)/t17-,18-,19+,20-,22+/m0/s1	NA
biochanin a 7-sulfate	FOBI:030549	NA	NA	NA	XSOANDKYUDOEER-UHFFFAOYSA-N	InChI=1S/C16H12O8S/c1-22-10-4-2-9(3-5-10)12-8-23-14-7-11(24-25(19,20)21)6-13(17)15(14)16(12)18/h2-8,17H,1H3,(H,19,20,21)	NA
formononetin 7-glucuronide	FOBI:030551	NA	NA	NA	KDULJPKZESDTFK-SXFAUFNYSA-N	InChI=1S/C22H20O10/c1-29-11-4-2-10(3-5-11)15-9-14(23)13-7-6-12(8-16(13)31-15)30-22-19(26)17(24)18(25)20(32-22)21(27)28/h2-9,17-20,22,24-26H,1H3,(H,27,28)/t17-,18-,19+,20-,22+/m0/s1	NA
formononetin 7-sulfate	FOBI:030552	NA	NA	NA	DSZBEWXQBVATQX-UHFFFAOYSA-N	InChI=1S/C16H12O7S/c1-21-11-4-2-10(3-5-11)14-9-22-15-8-12(23-24(18,19)20)6-7-13(15)16(14)17/h2-9H,1H3,(H,18,19,20)	NA
apigenin 7-glucuronide	FOBI:030554	NA	NA	5319484	JBFOLLJCGUCDQP-ZFORQUDYSA-N	InChI=1S/C21H18O11/c22-9-3-1-8(2-4-9)13-7-12(24)15-11(23)5-10(6-14(15)31-13)30-21-18(27)16(25)17(26)19(32-21)20(28)29/h1-7,16-19,21-23,25-27H,(H,28,29)/t16-,17-,18+,19-,21+/m0/s1	4477775
luteolin 7-glucuronide	FOBI:030557	NA	C03515	5280601	VSUOKLTVXQRUSG-ZFORQUDYSA-N	InChI=1S/C21H18O12/c22-9-2-1-7(3-10(9)23)13-6-12(25)15-11(24)4-8(5-14(15)32-13)31-21-18(28)16(26)17(27)19(33-21)20(29)30/h1-6,16-19,21-24,26-28H,(H,29,30)/t16-,17-,18+,19-,21+/m0/s1	4444211
quercetin 3-glucuronide	FOBI:030559	NA	NA	12004528	DUBCCGAQYVUYEU-UHFFFAOYSA-N	InChI=1S/C21H18O13/c22-7-4-10(25)12-11(5-7)32-17(6-1-2-8(23)9(24)3-6)18(13(12)26)33-21-16(29)14(27)15(28)19(34-21)20(30)31/h1-5,14-16,19,21-25,27-29H,(H,30,31)	10176995
quercetin 3'-glucuronide	FOBI:030560	NA	NA	11655911	LBJLXDMWOKJIPQ-JENRNSKYSA-N	InChI=1S/C21H18O13/c22-7-4-9(24)12-11(5-7)32-18(15(27)13(12)25)6-1-2-8(23)10(3-6)33-21-17(29)14(26)16(28)19(34-21)20(30)31/h1-5,14,16-17,19,21-24,26-29H,(H,30,31)/t14-,16-,17+,19-,21+/m0/s1	NA
quercetin 3'-sulfate	FOBI:030561	NA	NA	21676162	OSCLBBUATYLBQA-UHFFFAOYSA-N	InChI=1S/C15H10O10S/c16-7-4-9(18)12-11(5-7)24-15(14(20)13(12)19)6-1-2-8(17)10(3-6)25-26(21,22)23/h1-5,16-18,20H,(H,21,22,23)	NA
isorhamnetin 3-glucuronide	FOBI:030563	NA	NA	5491630	VVZWHOMBDMMRSC-NTKSAMNMSA-N	InChI=1S/C22H20O13/c1-32-11-4-7(2-3-9(11)24)18-19(14(26)13-10(25)5-8(23)6-12(13)33-18)34-22-17(29)15(27)16(28)20(35-22)21(30)31/h2-6,15-17,20,22-25,27-29H,1H3,(H,30,31)/t15-,16-,17+,20-,22+/m0/s1	4590613
isorhamnetin 3-sulfate	FOBI:030564	NA	NA	44123491	CZFNXFXZXWDYMZ-UHFFFAOYSA-L	InChI=1S/C16H12O10S/c1-24-11-4-7(2-3-9(11)18)15-16(26-27(21,22)23)14(20)13-10(19)5-8(17)6-12(13)25-15/h2-6,17-19H,1H3,(H,21,22,23)/p-2	NA
kaempferol 3-sulfate	FOBI:030567	NA	NA	44259052	VOYLAWHADGDBIE-UHFFFAOYSA-N	InChI=1S/C15H10O9S/c16-8-3-1-7(2-4-8)14-15(24-25(20,21)22)13(19)12-10(18)5-9(17)6-11(12)23-14/h1-6,16-18H,(H,20,21,22)	NA
phloretin glucuronide	FOBI:030569	NA	NA	9889961	YFJJAJIWPWXWJJ-ZFORQUDYSA-N	InChI=1S/C21H22O11/c22-10-4-1-9(2-5-10)3-6-12(24)15-13(25)7-11(23)8-14(15)31-21-18(28)16(26)17(27)19(32-21)20(29)30/h1-2,4-5,7-8,16-19,21-23,25-28H,3,6H2,(H,29,30)/t16-,17-,18+,19-,21+/m0/s1	8065632
urolithin a	FOBI:030570	NA	NA	5488186	RIUPLDUFZCXCHM-UHFFFAOYSA-N	InChI=1S/C13H8O4/c14-7-1-3-9-10-4-2-8(15)6-12(10)17-13(16)11(9)5-7/h1-6,14-15H	4589709
urolithin b	FOBI:030573	NA	NA	5380406	WXUQMTRHPNOXBV-UHFFFAOYSA-N	InChI=1S/C13H8O3/c14-8-5-6-10-9-3-1-2-4-11(9)13(15)16-12(10)7-8/h1-7,14H	4528673
urolithin b glucuronide	FOBI:030574	NA	NA	101495881	MHBWCULXQBVPQT-KSPMYQCISA-N	InChI=1S/C19H16O9/c20-13-14(21)16(17(23)24)28-19(15(13)22)26-8-5-6-10-9-3-1-2-4-11(9)18(25)27-12(10)7-8/h1-7,13-16,19-22H,(H,23,24)/t13-,14-,15+,16-,19+/m0/s1	NA
urolithin b sulfate	FOBI:030575	NA	NA	NA	LRRVKQQFGIEMSA-UHFFFAOYSA-N	InChI=1S/C13H8O6S/c14-13-11-4-2-1-3-9(11)10-6-5-8(7-12(10)18-13)19-20(15,16)17/h1-7H,(H,15,16,17)	NA
urolithin c	FOBI:030576	NA	NA	60198001	HHXMEXZVPJFAIJ-UHFFFAOYSA-N	InChI=1S/C13H8O5/c14-6-1-2-7-8-4-10(15)11(16)5-9(8)13(17)18-12(7)3-6/h1-5,14-16H	NA
urolithin c 3-glucuronide	FOBI:030577	NA	NA	NA	DDAQYQCCOWZGDO-KSPMYQCISA-N	InChI=1S/C19H16O11/c20-10-4-8-7-2-1-6(3-12(7)29-18(27)9(8)5-11(10)21)28-19-15(24)13(22)14(23)16(30-19)17(25)26/h1-5,13-16,19-24H,(H,25,26)/t13-,14-,15+,16-,19+/m0/s1	NA
urolithin c 3-sulfate	FOBI:030578	NA	NA	NA	AIWPERSXONUOOZ-UHFFFAOYSA-N	InChI=1S/C13H8O8S/c14-10-4-8-7-2-1-6(21-22(17,18)19)3-12(7)20-13(16)9(8)5-11(10)15/h1-5,14-15H,(H,17,18,19)	NA
tyrosol glucuronide	FOBI:030580	NA	NA	NA	HEIHXCBRTPYOMU-BYNIDDHOSA-N	InChI=1S/C14H18O8/c15-6-5-7-1-3-8(4-2-7)21-14-11(18)9(16)10(17)12(22-14)13(19)20/h1-4,9-12,14-18H,5-6H2,(H,19,20)/t9-,10-,11+,12-,14+/m0/s1	NA
tyrosol sulfate	FOBI:030581	NA	NA	NA	VCRXMIQBQGCAAL-UHFFFAOYSA-N	InChI=1S/C8H10O5S/c9-6-5-7-1-3-8(4-2-7)13-14(10,11)12/h1-4,9H,5-6H2,(H,10,11,12)	NA
hydroxytyrosol 3'-glucuronide	FOBI:030583	NA	NA	NA	CPHMFZSEPDNJAZ-BYNIDDHOSA-N	InChI=1S/C14H18O9/c15-4-3-6-1-2-7(16)8(5-6)22-14-11(19)9(17)10(18)12(23-14)13(20)21/h1-2,5,9-12,14-19H,3-4H2,(H,20,21)/t9-,10-,11+,12-,14+/m0/s1	NA
hydroxytyrosol 4'-glucuronide	FOBI:030584	NA	NA	NA	JMDNSUMWVYKARS-BYNIDDHOSA-N	InChI=1S/C14H18O9/c15-4-3-6-1-2-8(7(16)5-6)22-14-11(19)9(17)10(18)12(23-14)13(20)21/h1-2,5,9-12,14-19H,3-4H2,(H,20,21)/t9-,10-,11+,12-,14+/m0/s1	NA
hydroxytyrosol 3'-sulfate	FOBI:030585	NA	NA	71749404	BZTHVCCNFBAISK-UHFFFAOYSA-N	InChI=1S/C8H10O6S/c9-4-3-6-1-2-7(10)8(5-6)14-15(11,12)13/h1-2,5,9-10H,3-4H2,(H,11,12,13)	NA
hydroxytyrosol 4'-sulfate	FOBI:030586	NA	NA	71749405	VNPXBLBTQUFCHO-UHFFFAOYSA-N	InChI=1S/C8H10O6S/c9-4-3-6-1-2-8(7(10)5-6)14-15(11,12)13/h1-2,5,9-10H,3-4H2,(H,11,12,13)	NA
homovanillyl alcohol	FOBI:030587	NA	NA	16928	XHUBSJRBOQIZNI-UHFFFAOYSA-N	InChI=1S/C9H12O3/c1-12-9-6-7(4-5-10)2-3-8(9)11/h2-3,6,10-11H,4-5H2,1H3	NA
homovanillyl alcohol glucuronide	FOBI:030588	NA	NA	NA	FPHRLHBSOJUFOE-DKBOKBLXSA-N	InChI=1S/C15H20O9/c1-22-9-6-7(4-5-16)2-3-8(9)23-15-12(19)10(17)11(18)13(24-15)14(20)21/h2-3,6,10-13,15-19H,4-5H2,1H3,(H,20,21)/t10-,11-,12+,13-,15+/m0/s1	NA
homovanillyl alcohol sulfate	FOBI:030589	NA	NA	NA	LWTDOJAWTHMBFG-UHFFFAOYSA-N	InChI=1S/C9H12O6S/c1-14-9-6-7(4-5-10)2-3-8(9)15-16(11,12)13/h2-3,6,10H,4-5H2,1H3,(H,11,12,13)	NA
trans-resveratrol 3-glucuronide	FOBI:030592	NA	NA	5273285	QWSAYEBSTMCFKY-OTPOQTMVSA-N	InChI=1S/C20H20O9/c21-12-5-3-10(4-6-12)1-2-11-7-13(22)9-14(8-11)28-20-17(25)15(23)16(24)18(29-20)19(26)27/h1-9,15-18,20-25H,(H,26,27)/b2-1+/t15-,16-,17+,18-,20+/m0/s1	4437760
trans-resveratrol 4'-glucuronide	FOBI:030593	NA	NA	5273284	CDEBVTGYVFHDMA-OTPOQTMVSA-N	InChI=1S/C20H20O9/c21-12-7-11(8-13(22)9-12)2-1-10-3-5-14(6-4-10)28-20-17(25)15(23)16(24)18(29-20)19(26)27/h1-9,15-18,20-25H,(H,26,27)/b2-1+/t15-,16-,17+,18-,20+/m0/s1	4437759
cis-resveratrol 3-glucuronide	FOBI:030594	NA	NA	29986850	QWSAYEBSTMCFKY-BMPGWQKJSA-N	InChI=1S/C20H20O9/c21-12-5-3-10(4-6-12)1-2-11-7-13(22)9-14(8-11)28-20-17(25)15(23)16(24)18(29-20)19(26)27/h1-9,15-18,20-25H,(H,26,27)/b2-1-/t15-,16-,17+,18-,20+/m0/s1	NA
cis-resveratrol 4'-glucuronide	FOBI:030595	NA	NA	71752003	CDEBVTGYVFHDMA-BMPGWQKJSA-N	InChI=1S/C20H20O9/c21-12-7-11(8-13(22)9-12)2-1-10-3-5-14(6-4-10)28-20-17(25)15(23)16(24)18(29-20)19(26)27/h1-9,15-18,20-25H,(H,26,27)/b2-1-/t15-,16-,17+,18-,20+/m0/s1	NA
trans-resveratrol 4'-sulfate	FOBI:030597	NA	NA	29986833	KOTTWDFKZULRPN-OWOJBTEDSA-N	InChI=1S/C14H12O6S/c15-12-7-11(8-13(16)9-12)2-1-10-3-5-14(6-4-10)20-21(17,18)19/h1-9,15-16H,(H,17,18,19)/b2-1+	NA
cis-resveratrol 3-sulfate	FOBI:030598	NA	NA	129848988	DULQFFCIVGYOFH-UPHRSURJSA-N	InChI=1S/C14H12O6S/c15-12-5-3-10(4-6-12)1-2-11-7-13(16)9-14(8-11)20-21(17,18)19/h1-9,15-16H,(H,17,18,19)/b2-1-	NA
cis-resveratrol 4'-sulfate	FOBI:030599	NA	NA	97107241	KOTTWDFKZULRPN-UPHRSURJSA-N	InChI=1S/C14H12O6S/c15-12-7-11(8-13(16)9-12)2-1-10-3-5-14(6-4-10)20-21(17,18)19/h1-9,15-16H,(H,17,18,19)/b2-1-	NA
dihydroresveratrol 4'-glucuronide	FOBI:030602	NA	NA	NA	MATKIWLWARSJPU-HBWRTXEVSA-N	InChI=1S/C20H22O9/c21-12-7-11(8-13(22)9-12)2-1-10-3-5-14(6-4-10)28-20-17(25)15(23)16(24)18(29-20)19(26)27/h3-9,15-18,20-25H,1-2H2,(H,26,27)/t15-,16-,17+,18-,20+/m0/s1	NA
dihydroresveratrol 4'-sulfate	FOBI:030604	NA	NA	NA	VPKVLRCNQRSXLW-UHFFFAOYSA-N	InChI=1S/C14H14O6S/c15-12-7-11(8-13(16)9-12)2-1-10-3-5-14(6-4-10)20-21(17,18)19/h3-9,15-16H,1-2H2,(H,17,18,19)	NA
piceid 3-glucuronide	FOBI:030606	NA	NA	NA	SSZYARBRHYOZQM-OWOJBTEDSA-N	InChI=1S/C26H30O14/c27-10-16-17(29)18(30)21(33)25(39-16)37-14-7-12(2-1-11-3-5-13(28)6-4-11)8-15(9-14)38-26-22(34)19(31)20(32)23(40-26)24(35)36/h1-9,16-23,25-34H,10H2,(H,35,36)/b2-1+	NA
piceid 4'-glucuronide	FOBI:030607	NA	NA	NA	PHLZFRGLHZUWLW-OWOJBTEDSA-N	InChI=1S/C26H30O14/c27-10-16-17(29)18(30)21(33)25(39-16)38-15-8-12(7-13(28)9-15)2-1-11-3-5-14(6-4-11)37-26-22(34)19(31)20(32)23(40-26)24(35)36/h1-9,16-23,25-34H,10H2,(H,35,36)/b2-1+	NA
piceid 3-sulfate	FOBI:030608	NA	NA	NA	WYPZTOJGOQAJJD-CUYWLFDKSA-N	InChI=1S/C20H22O11S/c21-10-16-17(23)18(24)19(25)20(30-16)29-14-7-12(8-15(9-14)31-32(26,27)28)2-1-11-3-5-13(22)6-4-11/h1-9,16-25H,10H2,(H,26,27,28)/b2-1+/t16-,17-,18+,19-,20-/m1/s1	NA
piceid 4'-sulfate	FOBI:030609	NA	NA	NA	OPXYKICHKIQGOV-CUYWLFDKSA-N	InChI=1S/C20H22O11S/c21-10-16-17(23)18(24)19(25)20(30-16)29-15-8-12(7-13(22)9-15)2-1-11-3-5-14(6-4-11)31-32(26,27)28/h1-9,16-25H,10H2,(H,26,27,28)/b2-1+/t16-,17-,18+,19-,20-/m1/s1	NA
curcumin glucuronide	FOBI:030610	NA	NA	71315012	BNSAVBGHRVFVNN-XSCLDSQRSA-N	InChI=1S/C27H28O12/c1-36-20-11-14(5-9-18(20)30)3-7-16(28)13-17(29)8-4-15-6-10-19(21(12-15)37-2)38-27-24(33)22(31)23(32)25(39-27)26(34)35/h3-12,22-25,27,30-33H,13H2,1-2H3,(H,34,35)/b7-3+,8-4+/t22-,23-,24+,25-,27+/m0/s1	NA
curcumin sulfate	FOBI:030611	NA	NA	NA	NEJVQQBBTRFOHB-FCXRPNKRSA-N	InChI=1S/C21H20O9S/c1-28-20-11-14(5-9-18(20)24)3-7-16(22)13-17(23)8-4-15-6-10-19(21(12-15)29-2)30-31(25,26)27/h3-12,24H,13H2,1-2H3,(H,25,26,27)/b7-3+,8-4+	NA
enterolactone	FOBI:030612	HMDB06101	NA	123917	HVDGDHBAMCBBLR-UHFFFAOYSA-N	InChI=1S/C18H18O4/c19-15-5-1-3-12(8-15)7-14-11-22-18(21)17(14)10-13-4-2-6-16(20)9-13/h1-6,8-9,14,17,19-20H,7,10-11H2	NA
enterolactone 3'-glucuronide	FOBI:030613	NA	NA	NA	YIGJPNKBAAZMPC-NBSJFAFNSA-N	InChI=1S/C24H26O10/c25-15-5-1-3-12(8-15)7-14-11-32-23(31)17(14)10-13-4-2-6-16(9-13)33-24-20(28)18(26)19(27)21(34-24)22(29)30/h1-6,8-9,14,17-21,24-28H,7,10-11H2,(H,29,30)/t14-,17+,18+,19+,20-,21+,24-/m1/s1	NA
enterolactone 3'-sulfate	FOBI:030614	NA	NA	NA	CGSFDOCYHBJLFW-PBHICJAKSA-N	InChI=1S/C18H18O7S/c19-15-5-1-3-12(8-15)7-14-11-24-18(20)17(14)10-13-4-2-6-16(9-13)25-26(21,22)23/h1-6,8-9,14,17,19H,7,10-11H2,(H,21,22,23)/t14-,17+/m1/s1	NA
enterodiol glucuronide	FOBI:030616	NA	NA	NA	NA	InChI=1S/C24H30O10/c25-11-15(7-13-3-1-5-17(27)9-13)16(12-26)8-14-4-2-6-18(10-14)33-24-21(30)19(28)20(29)22(34-24)23(31)32/h1-6,9-10,15-16,19-22,24-30H,7-8,11-12H2,(H,31,32)/t15-,16-,19-,20-,21+,22-,24+/m0/s1	NA
enterodiol sulfate	FOBI:030617	NA	NA	NA	NA	InChI=1S/C18H22O7S/c19-11-15(7-13-3-1-5-17(21)9-13)16(12-20)8-14-4-2-6-18(10-14)25-26(22,23)24/h1-6,9-10,15-16,19-21H,7-8,11-12H2,(H,22,23,24)/t15-,16-/m0/s1	NA
isoxanthohumol	FOBI:030618	NA	NA	513197	YKGCBLWILMDSAV-UHFFFAOYSA-N	InChI=1S/C21H22O5/c1-12(2)4-9-15-16(23)10-19(25-3)20-17(24)11-18(26-21(15)20)13-5-7-14(22)8-6-13/h4-8,10,18,22-23H,9,11H2,1-3H3	447736
n-(2-hydroxyphenyl)acetamide	FOBI:030619	NA	NA	11972	ADVGKWPZRIDURE-UHFFFAOYSA-N	InChI=1S/C8H9NO2/c1-6(10)9-7-4-2-3-5-8(7)11/h2-5,11H,1H3,(H,9,10)	14604154
n-(2-hydroxyphenyl)acetamide glucuronide	FOBI:030620	NA	NA	NA	PRQFWBNVZNICDN-JUSQZNFGSA-N	InChI=1S/C13H15NO9/c15-7-8(16)10(11(18)19)23-12(9(7)17)22-6-4-2-1-3-5(6)14-13(20)21/h1-4,7-10,12,14-17H,(H,18,19)(H,20,21)/t7-,8?,9?,10-,12+/m0/s1	NA
n-(2-hydroxyphenyl)acetamide sulfate	FOBI:030621	NA	NA	181671	JCVGTUVGDOWZJE-UHFFFAOYSA-N	InChI=1S/C8H9NO5S/c1-6(10)9-7-4-2-3-5-8(7)14-15(11,12)13/h2-5H,1H3,(H,9,10)(H,11,12,13)	NA
1-hydroxypyrene glucuronide	FOBI:030622	NA	NA	59751652	BUCREAQPYGLZLI-SXFAUFNYSA-N	InChI=1S/C22H18O7/c23-17-18(24)20(21(26)27)29-22(19(17)25)28-14-9-7-12-5-4-10-2-1-3-11-6-8-13(14)16(12)15(10)11/h1-9,17-20,22-25H,(H,26,27)/t17-,18-,19+,20-,22+/m0/s1	NA
atractyligenin 2-glucuronide	FOBI:030623	NA	NA	NA	NA	InChI=1S/C25H36O10/c1-10-11-3-4-15-24(2)9-12(34-23-18(28)16(26)17(27)19(35-23)22(32)33)7-13(21(30)31)14(24)5-6-25(15,8-11)20(10)29/h11-20,23,26-29H,1,3-9H2,2H3,(H,30,31)(H,32,33)/t11-,12-,13-,14-,15+,16+,17+,18-,19+,20+,23-,24-,25-/m1/s1	NA
acesulfame k	FOBI:030624	NA	D08836	11074431	WBZFUFAFFUEMEI-UHFFFAOYSA-M	InChI=1S/C4H5NO4S.K/c1-3-2-4(6)5-10(7,8)9-3;/h2H,1H3,(H,5,6);/q;+1/p-1	55940
ethyl glucuronide	FOBI:030628	HMDB10325	NA	18392195	IWJBVMJWSPZNJH-UQGZVRACSA-N	InChI=1S/C8H14O7/c1-2-14-8-5(11)3(9)4(10)6(15-8)7(12)13/h3-6,8-11H,2H2,1H3,(H,12,13)/t3-,4-,5+,6-,8+/m0/s1	19355701
ethyl sulfate	FOBI:030629	NA	NA	57448826	KIWBPDUYBMNFTB-UHFFFAOYSA-N	InChI=1S/C2H6O4S/c1-2-6-7(3,4)5/h2H2,1H3,(H,3,4,5)	14206177
cyanidin 3-glucoside	FOBI:030633	NA	NA	197081	YTMNONATNXDQJF-UBNZBFALSA-N	InChI=1S/C21H20O11.ClH/c22-7-16-17(27)18(28)19(29)21(32-16)31-15-6-10-12(25)4-9(23)5-14(10)30-20(15)8-1-2-11(24)13(26)3-8;/h1-6,16-19,21-22,27-29H,7H2,(H3-,23,24,25,26);1H/t16-,17-,18+,19-,21-;/m1./s1	NA
peonidin 3-glucoside	FOBI:030637	NA	C12141	443654	ZZWPMFROUHHAKY-OUUKCGNVSA-O	InChI=1S/C22H22O11/c1-30-15-4-9(2-3-12(15)25)21-16(7-11-13(26)5-10(24)6-14(11)31-21)32-22-20(29)19(28)18(27)17(8-23)33-22/h2-7,17-20,22-23,27-29H,8H2,1H3,(H2-,24,25,26)/p+1/t17-,18-,19+,20-,22-/m1/s1	391786
petunidin 3-glucoside	FOBI:030638	NA	NA	176449	HBKZHMZCXXQMOX-YATQZQGFSA-N	InChI=1S/C22H22O12.ClH/c1-31-14-3-8(2-12(26)17(14)27)21-15(6-10-11(25)4-9(24)5-13(10)32-21)33-22-20(30)19(29)18(28)16(7-23)34-22;/h2-6,16,18-20,22-23,28-30H,7H2,1H3,(H3-,24,25,26,27);1H/t16-,18-,19+,20-,22-;/m1./s1	NA
sulforaphane	FOBI:030639	HMDB05792	NA	5350	SUVMJBTUFCVSAD-UHFFFAOYSA-N	InChI=1S/C6H11NOS2/c1-10(8)5-3-2-4-7-6-9/h2-5H2,1H3	NA
sulforaphane-cysteine	FOBI:030640	NA	NA	10402443	PUPMSTCTVNEOCX-ISJKBYAMSA-N	InChI=1S/C9H18N2O3S3/c1-17(14)5-3-2-4-11-9(15)16-6-7(10)8(12)13/h7H,2-6,10H2,1H3,(H,11,15)(H,12,13)/t7-,17?/m0/s1	8577881
sulforaphane-n-acetyl-cysteine	FOBI:030641	NA	NA	71772353	IIHBKTCHILXGOT-KMYGYIBBSA-N	InChI=1S/C11H20N2O4S3/c1-8(14)13-9(10(15)16)7-19-11(18)12-5-3-4-6-20(2)17/h9H,3-7H2,1-2H3,(H,12,18)(H,13,14)(H,15,16)/t9-,20?/m0/s1	NA
sulforaphane-cysteine-glycine	FOBI:030642	NA	NA	NA	XXNFGCPBPYXDGU-UHFFFAOYSA-N	InChI=1S/C11H21N3O4S3/c1-21(18)5-3-2-4-13-11(19)20-7-8(12)10(17)14-6-9(15)16/h8H,2-7,12H2,1H3,(H,13,19)(H,14,17)(H,15,16)	NA
sulforaphane-glutathione	FOBI:030643	NA	NA	45040448	ROARKYNVUQLTDP-QGQIPBJJSA-N	InChI=1S/C16H28N4O7S3/c1-30(27)7-3-2-6-18-16(28)29-9-11(14(24)19-8-13(22)23)20-12(21)5-4-10(17)15(25)26/h10-11H,2-9,17H2,1H3,(H,18,28)(H,19,24)(H,20,21)(H,22,23)(H,25,26)/t10-,11-,30?/m0/s1	NA
iberin	FOBI:030644	HMDB06095	NA	10455	LELAOEBVZLPXAZ-UHFFFAOYSA-N	InChI=1S/C5H9NOS2/c1-9(7)4-2-3-6-5-8/h2-4H2,1H3	NA
iberin-cysteine	FOBI:030645	NA	NA	NA	TVMBFSAEYQAFEF-UHFFFAOYSA-N	InChI=1S/C8H16N2O3S3/c1-16(13)4-2-3-10-8(14)15-5-6(9)7(11)12/h6H,2-5,9H2,1H3,(H,10,14)(H,11,12)	NA
iberin-n-acetyl-cysteine	FOBI:030646	NA	NA	NA	RBVJIAJZFANPKT-UHFFFAOYSA-N	InChI=1S/C10H18N2O4S3/c1-7(13)12-8(9(14)15)6-18-10(17)11-4-3-5-19(2)16/h8H,3-6H2,1-2H3,(H,11,17)(H,12,13)(H,14,15)	NA
iberin-cysteine-glycine	FOBI:030647	NA	NA	NA	DPNSNZWERSTHLI-UHFFFAOYSA-N	InChI=1S/C10H19N3O4S3/c1-20(17)4-2-3-12-10(18)19-6-7(11)9(16)13-5-8(14)15/h7H,2-6,11H2,1H3,(H,12,18)(H,13,16)(H,14,15)	NA
iberin-glutathione	FOBI:030648	NA	NA	NA	VSDUBRGHFZYNJY-UHFFFAOYSA-N	InChI=1S/C15H26N4O7S3/c1-29(26)6-2-5-17-15(27)28-8-10(13(23)18-7-12(21)22)19-11(20)4-3-9(16)14(24)25/h9-10H,2-8,16H2,1H3,(H,17,27)(H,18,23)(H,19,20)(H,21,22)(H,24,25)	NA
5-(hydroxymethyl-2-furoyl)glycine	FOBI:030650	NA	NA	6537488	HBULKUDERNWOBN-UHFFFAOYSA-N	InChI=1S/C8H9NO5/c10-4-5-1-2-6(14-5)8(13)9-3-7(11)12/h1-2,10H,3-4H2,(H,9,13)(H,11,12)	5020627
3-methyluric acid	FOBI:030660	HMDB01970	NA	11804	ODCYDGXXCHTFIR-UHFFFAOYSA-N	InChI=1S/C6H6N4O3/c1-10-3-2(7-5(12)8-3)4(11)9-6(10)13/h1H3,(H2,7,8,12)(H,9,11,13)	NA
7-methyluric acid	FOBI:030661	HMDB11107	C16355	69160	YHNNPKUFPWLTOP-UHFFFAOYSA-N	InChI=1S/C6H6N4O3/c1-10-2-3(8-6(10)13)7-5(12)9-4(2)11/h1H3,(H3,7,8,9,11,12,13)	62375
6-amino-5-(n-methylformylamino)-1-methyluracil	FOBI:030666	NA	NA	9920643	XWCBQDPCEYHYRB-UHFFFAOYSA-N	InChI=1S/C7H10N4O3/c1-3(12)9-4-5(8)11(2)7(14)10-6(4)13/h8H2,1-2H3,(H,9,12)(H,10,13,14)	8096278
cyclo(l-leucyl-l-prolyl)	FOBI:030668	NA	NA	7074739	SZJNCZMRZAUNQT-IUCAKERBSA-N	InChI=1S/C11H18N2O2/c1-7(2)6-8-11(15)13-5-3-4-9(13)10(14)12-8/h7-9H,3-6H2,1-2H3,(H,12,14)/t8-,9-/m0/s1	5428292
2-amino-1,6-dimethylimidazo[4,5-b]pyridine glucuronide	FOBI:030670	NA	NA	NA	SQVPGYDPSLNFET-KSXIZUIISA-N	InChI=1S/C19H20N4O6/c1-23-11-7-10(9-5-3-2-4-6-9)8-20-16(11)21-19(23)22-17-14(26)12(24)13(25)15(29-17)18(27)28/h2-8,12-15,17,24-26H,1H3,(H,27,28)(H,20,21,22)/t12-,13-,14+,15-,17+/m0/s1	NA
2-aminophenol glucuronide	FOBI:030672	NA	NA	85208	ZVFVTBSWJWONEI-GOVZDWNOSA-N	InChI=1S/C12H15NO7/c13-5-3-1-2-4-6(5)19-12-9(16)7(14)8(15)10(20-12)11(17)18/h1-4,7-10,12,14-16H,13H2,(H,17,18)/t7-,8-,9+,10-,12+/m0/s1	76843
2-aminophenol sulfate	FOBI:030673	NA	NA	181670	VSTZVCJQGSLNLL-UHFFFAOYSA-N	InChI=1S/C6H7NO4S/c7-5-3-1-2-4-6(5)11-12(8,9)10/h1-4H,7H2,(H,8,9,10)	NA
vanilloylglycine	FOBI:030675	NA	NA	3083688	LOODYTDRRBLQNH-UHFFFAOYSA-N	InChI=1S/C10H11NO5/c1-16-8-4-6(2-3-7(8)12)10(15)11-5-9(13)14/h2-4,12H,5H2,1H3,(H,11,15)(H,13,14)	2340857
n-acetyl-s-allylcysteine	FOBI:030677	NA	NA	152467	LKRAEHUDIUJBSF-ZETCQYMHSA-N	InChI=1S/C8H13NO3S/c1-3-4-13-5-7(8(11)12)9-6(2)10/h3,7H,1,4-5H2,2H3,(H,9,10)(H,11,12)/t7-/m0/s1	134378
n-acetyl-s-methylcysteine	FOBI:030679	NA	NA	13893975	RYGLCORNOFFGTB-YFKPBYRVSA-N	InChI=1S/C6H11NO3S/c1-4(8)7-5(3-11-2)6(9)10/h5H,3H2,1-2H3,(H,7,8)(H,9,10)/t5-/m0/s1	NA
s-allylmercapturic acid	FOBI:030680	NA	NA	10465488	LKRAEHUDIUJBSF-SSDOTTSWSA-N	InChI=1S/C8H13NO3S/c1-3-4-13-5-7(8(11)12)9-6(2)10/h3,7H,1,4-5H2,2H3,(H,9,10)(H,11,12)/t7-/m1/s1	8640899
allyl methyl sulfide	FOBI:030681	NA	NA	66282	NVLPQIPTCCLBEU-UHFFFAOYSA-N	InChI=1S/C4H8S/c1-3-4-5-2/h3H,1,4H2,2H3	NA
allyl methyl sulfoxide	FOBI:030682	NA	NA	10887844	JWWFEYMQBBFIRT-UHFFFAOYSA-N	InChI=1S/C4H8OS/c1-3-4-6(2)5/h3H,1,4H2,2H3	9063108
allyl methyl sulfone	FOBI:030683	NA	NA	NA	WOPDMJYIAAXDMN-UHFFFAOYSA-N	InChI=1S/C4H8O2S/c1-3-4-7(2,5)6/h3H,1,4H2,2H3	NA
p-cresol glucuronide	FOBI:030700	HMDB11686	NA	154035	JPAUCQAJHLSMQW-XPORZQOISA-N	InChI=1S/C13H16O7/c1-6-2-4-7(5-3-6)19-13-10(16)8(14)9(15)11(20-13)12(17)18/h2-5,8-11,13-16H,1H3,(H,17,18)/t8-,9-,10+,11-,13+/m0/s1	135751
indoxyl glucuronide	FOBI:030703	HMDB10319	NA	2733785	KUYNOZVWCFXSNE-BYNIDDHOSA-N	InChI=1S/C14H15NO7/c16-9-10(17)12(13(19)20)22-14(11(9)18)21-8-5-15-7-4-2-1-3-6(7)8/h1-5,9-12,14-18H,(H,19,20)/t9-,10-,11+,12-,14+/m0/s1	2015556
α-solanine	FOBI:030715	NA	NA	262500	ZGVSETXHNHBTRK-UHFFFAOYSA-N	InChI=1S/C45H73NO15/c1-19-6-9-27-20(2)31-28(46(27)16-19)15-26-24-8-7-22-14-23(10-12-44(22,4)25(24)11-13-45(26,31)5)57-43-40(61-41-37(54)35(52)32(49)21(3)56-41)39(34(51)30(18-48)59-43)60-42-38(55)36(53)33(50)29(17-47)58-42/h7,19-21,23-43,47-55H,6,8-18H2,1-5H3	230519
5-n-heptadecylresorcinol	FOBI:030719	NA	NA	181700	BBGNINPPDHJETF-UHFFFAOYSA-N	InChI=1S/C23H40O2/c1-2-3-4-5-6-7-8-9-10-11-12-13-14-15-16-17-21-18-22(24)20-23(25)19-21/h18-20,24-25H,2-17H2,1H3	NA
5-n-nonadecylresorcinol	FOBI:030720	NA	NA	161858	PUNOCEUUYUXUGR-UHFFFAOYSA-N	InChI=1S/C25H44O2/c1-2-3-4-5-6-7-8-9-10-11-12-13-14-15-16-17-18-19-23-20-24(26)22-25(27)21-23/h20-22,26-27H,2-19H2,1H3	NA
5-n-heneicosylresorcinol	FOBI:030721	NA	NA	155461	BLHLKJLSYHEOGY-UHFFFAOYSA-N	InChI=1S/C27H48O2/c1-2-3-4-5-6-7-8-9-10-11-12-13-14-15-16-17-18-19-20-21-25-22-26(28)24-27(29)23-25/h22-24,28-29H,2-21H2,1H3	136952
5-n-tricosylresorcinol	FOBI:030722	NA	NA	155462	OHTBGMREZYLZQD-UHFFFAOYSA-N	InChI=1S/C29H52O2/c1-2-3-4-5-6-7-8-9-10-11-12-13-14-15-16-17-18-19-20-21-22-23-27-24-28(30)26-29(31)25-27/h24-26,30-31H,2-23H2,1H3	136953
5-n-pentacosylresorcinol	FOBI:030723	NA	NA	155463	GDJMJAKVVSGNLA-UHFFFAOYSA-N	InChI=1S/C31H56O2/c1-2-3-4-5-6-7-8-9-10-11-12-13-14-15-16-17-18-19-20-21-22-23-24-25-29-26-30(32)28-31(33)27-29/h26-28,32-33H,2-25H2,1H3	136954
2-benzoxazolinone	FOBI:030724	NA	NA	6043	ASSKVPFEZFQQNQ-UHFFFAOYSA-N	InChI=1S/C7H5NO2/c9-7-8-5-3-1-2-4-6(5)10-7/h1-4H,(H,8,9)	10610280
6-methoxy-benzoxazolin-2-one	FOBI:030725	NA	NA	10772	MKMCJLMBVKHUMS-UHFFFAOYSA-N	InChI=1S/C8H7NO3/c1-11-5-2-3-6-7(4-5)12-8(10)9-6/h2-4H,1H3,(H,9,10)	NA
2-β-d-glucopyranosyloxy-1,4-benzoxazin-3-one	FOBI:030727	NA	NA	14605137	PYQSUTLVBSTCSK-BJPDSMLBSA-N	InChI=1S/C14H17NO8/c16-5-8-9(17)10(18)11(19)13(22-8)23-14-12(20)15-6-3-1-2-4-7(6)21-14/h1-4,8-11,13-14,16-19H,5H2,(H,15,20)/t8-,9-,10+,11-,13+,14?/m1/s1	NA
2-hydroxy-1,4-benzoxazin-3-one glucuronide	FOBI:030728	NA	NA	NA	PXAGSWBDUVOULJ-CPFHXUIISA-N	InChI=1S/C14H15NO9/c16-7-8(17)10(12(20)21)23-13(9(7)18)24-14-11(19)15-5-3-1-2-4-6(5)22-14/h1-4,7-10,13-14,16-18H,(H,15,19)(H,20,21)/t7-,8?,9?,10-,13-,14?/m1/s1	NA
2-hydroxy-1,4-benzoxazin-3-one sulfate	FOBI:030729	NA	NA	NA	XQOGGBJDHDDLTI-UHFFFAOYSA-N	InChI=1S/C8H7NO6S/c10-7-8(15-16(11,12)13)14-6-4-2-1-3-5(6)9-7/h1-4,8H,(H,9,10)(H,11,12,13)	NA
2-hydroxy-7-methoxy-1,4-benzoxazin-3-one	FOBI:030730	NA	NA	152213	NDEPTLCFICMYLH-UHFFFAOYSA-N	InChI=1S/C9H9NO4/c1-13-5-2-3-6-7(4-5)14-9(12)8(11)10-6/h2-4,9,12H,1H3,(H,10,11)	134162
2-β-d-glucopyranosyloxy-7-methoxy-1,4-benzoxazin-3-one	FOBI:030731	NA	NA	161229	PMBZSEOAOIYRMW-XGHDNVSXSA-N	InChI=1S/C15H19NO9/c1-22-6-2-3-7-8(4-6)23-15(13(21)16-7)25-14-12(20)11(19)10(18)9(5-17)24-14/h2-4,9-12,14-15,17-20H,5H2,1H3,(H,16,21)/t9-,10-,11+,12-,14+,15?/m1/s1	NA
2,4-dihydroxy-1,4-benzoxazin-3-one glucuronide	FOBI:030734	NA	NA	NA	CKVNYXWAZIGXDC-CPFHXUIISA-N	InChI=1S/C14H15NO10/c16-7-8(17)10(12(20)21)24-13(9(7)18)25-14-11(19)15(22)5-3-1-2-4-6(5)23-14/h1-4,7-10,13-14,16-18,22H,(H,20,21)/t7-,8?,9?,10-,13-,14?/m1/s1	NA
2,4-dihydroxy-1,4-benzoxazin-3-one sulfate	FOBI:030735	NA	NA	NA	GNPNIYVSUDXFAF-UHFFFAOYSA-N	InChI=1S/C8H7NO7S/c10-7-8(16-17(12,13)14)15-6-4-2-1-3-5(6)9(7)11/h1-4,8,11H,(H,12,13,14)	NA
pentadecanoic acid	FOBI:030738	HMDB00826	C16537	13849	WQEPLUUGTLDZJY-UHFFFAOYSA-N	InChI=1S/C15H30O2/c1-2-3-4-5-6-7-8-9-10-11-12-13-14-15(16)17/h2-14H2,1H3,(H,16,17)	NA
ascorbic acid	FOBI:030745	HMDB00044	NA	NA	TYQCGQRIZGCHNB-MVHIGOERSA-N	InChI=1S/C6H8O6/c7-1-2(8)5-3(9)4(10)6(11)12-5/h2,5,7-8,10-11H,1H2/t2-,5+/m1/s1	559144
lutein	FOBI:030749	HMDB03233	NA	6433159	KBPHJBAIARWVSC-RTIVXWJOSA-N	InChI=1S/C40H56O2/c1-29(17-13-19-31(3)21-23-37-33(5)25-35(41)27-39(37,7)8)15-11-12-16-30(2)18-14-20-32(4)22-24-38-34(6)26-36(42)28-40(38,9)10/h11-25,35-37,41-42H,26-28H2,1-10H3/b12-11+,17-13+,18-14+,23-21+,24-22+,29-15+,30-16+,31-19+,32-20+/t35?,36-,37+/m1/s1	4938343
oleuropein	FOBI:030751	NA	NA	5281544	RFWGABANNQMHMZ-ZCHJGGQASA-N	InChI=1S/C25H32O13/c1-3-13-14(9-19(29)35-7-6-12-4-5-16(27)17(28)8-12)15(23(33)34-2)11-36-24(13)38-25-22(32)21(31)20(30)18(10-26)37-25/h3-5,8,11,14,18,20-22,24-28,30-32H,6-7,9-10H2,1-2H3/b13-3+/t14-,18+,20+,21-,22+,24-,25-/m0/s1	4444876
oleanolic acid	FOBI:030752	HMDB02364	C17148	10494	MIJYXULNPSFWEK-GTOFXWBISA-N	InChI=1S/C30H48O3/c1-25(2)14-16-30(24(32)33)17-15-28(6)19(20(30)18-25)8-9-22-27(5)12-11-23(31)26(3,4)21(27)10-13-29(22,28)7/h8,20-23,31H,9-18H2,1-7H3,(H,32,33)/t20-,21-,22+,23-,27-,28+,29+,30-/m0/s1	NA
d-pinitol	FOBI:030755	NA	NA	164619	DSCFFEYYQKSRSV-FEPQRWDDSA-N	InChI=1S/C7H14O6/c1-13-7-5(11)3(9)2(8)4(10)6(7)12/h2-12H,1H3/t2?,3-,4-,5-,6+,7?/m0/s1	144315
glucose	FOBI:030758	HMDB00122	C00031	5793	WQZGKKKJIJFFOK-GASJEMHNSA-N	InChI=1S/C6H12O6/c7-1-2-3(8)4(9)5(10)6(11)12-2/h2-11H,1H2/t2-,3-,4+,5-,6?/m1/s1	17341254
enterolactone 3''-glucuronide	FOBI:040239	NA	NA	NA	YPASCVZALRQWQG-YROROSIDSA-N	InChI=1S/C24H26O10/c25-15-5-1-3-13(8-15)10-17-14(11-32-23(17)31)7-12-4-2-6-16(9-12)33-24-20(28)18(26)19(27)21(34-24)22(29)30/h1-6,8-9,14,17-21,24-28H,7,10-11H2,(H,29,30)/t14-,17?,18+,19?,20?,21+,24?/m1/s1	NA
enterolactone 3''-sulfate	FOBI:040240	NA	NA	NA	SPRPHXPXKOEYDB-XPCCGILXSA-N	InChI=1S/C18H18O7S/c19-15-5-1-3-13(8-15)10-17-14(11-24-18(17)20)7-12-4-2-6-16(9-12)25-26(21,22)23/h1-6,8-9,14,17,19H,7,10-11H2,(H,21,22,23)/t14-,17?/m1/s1	NA
ethylgallate 4-sulfate	FOBI:040241	NA	NA	NA	MCMHLNUFWOHPQE-UHFFFAOYSA-N	InChI=1S/C9H10O8S/c1-2-16-9(12)5-3-6(10)8(7(11)4-5)17-18(13,14)15/h3-4,10-11H,2H2,1H3,(H,13,14,15)	NA
ethylgallate 4-glucuronide	FOBI:040242	NA	NA	NA	ZHTVVEZJLVVZOT-YGMDGNCASA-N	InChI=1S/C15H18O11/c1-2-24-14(23)5-3-6(16)11(7(17)4-5)25-15-10(20)8(18)9(19)12(26-15)13(21)22/h3-4,8-10,12,15-20H,2H2,1H3,(H,21,22)/t8-,9-,10+,12-,15+/m0/s1	NA
3'-methylcatechin 4'-glucuronide	FOBI:08566	NA	NA	NA	OQBMUBCLLAWJHJ-PYSZTQAZSA-N	InChI=1S/C22H24O12/c1-31-15-4-8(19-12(25)7-10-11(24)5-9(23)6-14(10)32-19)2-3-13(15)33-22-18(28)16(26)17(27)20(34-22)21(29)30/h2-6,12,16-20,22-28H,7H2,1H3,(H,29,30)/t12-,16+,17+,18-,19+,20+,22-/m1/s1	NA
3'-methylcatechin 5-glucuronide	FOBI:08567	NA	NA	NA	WMVRRRYTJXAVND-CNDVCMBASA-N	InChI=1S/C22H24O12/c1-31-15-4-8(2-3-11(15)24)19-12(25)7-10-13(32-19)5-9(23)6-14(10)33-22-18(28)16(26)17(27)20(34-22)21(29)30/h2-6,12,16-20,22-28H,7H2,1H3,(H,29,30)/t12-,16-,17-,18+,19+,20-,22+/m0/s1	NA
3'-methylepicatechin 4'-glucuronide	FOBI:08568	NA	NA	NA	OQBMUBCLLAWJHJ-FDRKUGEKSA-N	InChI=1S/C22H24O12/c1-31-15-4-8(19-12(25)7-10-11(24)5-9(23)6-14(10)32-19)2-3-13(15)33-22-18(28)16(26)17(27)20(34-22)21(29)30/h2-6,12,16-20,22-28H,7H2,1H3,(H,29,30)/t12-,16+,17+,18-,19-,20+,22-/m1/s1	NA
3'-methylepicatechin 5-glucuronide	FOBI:08569	NA	NA	NA	WMVRRRYTJXAVND-FDRKUGEKSA-N	InChI=1S/C22H24O12/c1-31-15-4-8(2-3-11(15)24)19-12(25)7-10-13(32-19)5-9(23)6-14(10)33-22-18(28)16(26)17(27)20(34-22)21(29)30/h2-6,12,16-20,22-28H,7H2,1H3,(H,29,30)/t12-,16+,17+,18-,19-,20+,22-/m1/s1	NA
3'-methylepicatechin 7-glucuronide	FOBI:08642	NA	NA	101190386	MZJSKSYVZZIYPF-ZRRVXMDUSA-N	InChI=1S/C22H24O12/c1-31-15-4-8(2-3-11(15)23)19-13(25)7-10-12(24)5-9(6-14(10)33-19)32-22-18(28)16(26)17(27)20(34-22)21(29)30/h2-6,13,16-20,22-28H,7H2,1H3,(H,29,30)/t13-,16+,17+,18-,19-,20+,22-/m1/s1	NA
4'-methylepicatechin 3'-glucuronide	FOBI:08643	NA	NA	101244286	PSOMCIRLFFROES-FDRKUGEKSA-N	InChI=1S/C22H24O12/c1-31-13-3-2-8(19-12(25)7-10-11(24)5-9(23)6-14(10)32-19)4-15(13)33-22-18(28)16(26)17(27)20(34-22)21(29)30/h2-6,12,16-20,22-28H,7H2,1H3,(H,29,30)/t12-,16+,17+,18-,19-,20+,22-/m1/s1	NA
4'-methylepicatechin 5-glucuronide	FOBI:08644	NA	NA	NA	FJHGPEXCGXLNNU-FDRKUGEKSA-N	InChI=1S/C22H24O12/c1-31-13-3-2-8(4-11(13)24)19-12(25)7-10-14(32-19)5-9(23)6-15(10)33-22-18(28)16(26)17(27)20(34-22)21(29)30/h2-6,12,16-20,22-28H,7H2,1H3,(H,29,30)/t12-,16+,17+,18-,19-,20+,22-/m1/s1	NA
4'-methylepicatechin 7-glucuronide	FOBI:08645	NA	NA	NA	CJPIUMOCTBARLM-ZRRVXMDUSA-N	nChI=1S/C22H24O12/c1-31-14-3-2-8(4-12(14)24)19-13(25)7-10-11(23)5-9(6-15(10)33-19)32-22-18(28)16(26)17(27)20(34-22)21(29)30/h2-6,13,16-20,22-28H,7H2,1H3,(H,29,30)/t13-,16+,17+,18-,19-,20+,22-/m1/s1	NA
catechin 4'-glucuronide	FOBI:08646	NA	NA	NA	FXAMKGHSKXKNHR-DAURTTLQSA-N	InChI=1S/C21H22O12/c22-8-4-10(23)9-6-12(25)18(31-14(9)5-8)7-1-2-13(11(24)3-7)32-21-17(28)15(26)16(27)19(33-21)20(29)30/h1-5,12,15-19,21-28H,6H2,(H,29,30)/t12-,15-,16-,17?,18+,19?,21+/m0/s1	NA
catechin 5-glucuronide	FOBI:08647	NA	NA	NA	KGLMKAPOVXBIJB-AKIQRXPNSA-N	InChI=1S/C21H22O12/c22-8-4-13-9(6-12(25)18(31-13)7-1-2-10(23)11(24)3-7)14(5-8)32-21-17(28)15(26)16(27)19(33-21)20(29)30/h1-5,12,15-19,21-28H,6H2,(H,29,30)/t12-,15+,16+,17-,18+,19+,21-/m1/s1	NA
epicatechin 3'-glucuronide	FOBI:08648	NA	NA	76969982	BUONZQIZWIITTB-CVPXIJHMSA-N	InChI=1S/C21H22O12/c22-8-4-11(24)9-6-12(25)18(31-13(9)5-8)7-1-2-10(23)14(3-7)32-21-17(28)15(26)16(27)19(33-21)20(29)30/h1-5,12,15-19,21-28H,6H2,(H,29,30)/t12-,15+,16+,17-,18-,19+,21-/m1/s1	NA
epicatechin 4'-glucuronide	FOBI:08649	NA	NA	NA	FXAMKGHSKXKNHR-CVPXIJHMSA-N	InChI=1S/C21H22O12/c22-8-4-10(23)9-6-12(25)18(31-14(9)5-8)7-1-2-13(11(24)3-7)32-21-17(28)15(26)16(27)19(33-21)20(29)30/h1-5,12,15-19,21-28H,6H2,(H,29,30)/t12-,15+,16+,17-,18-,19+,21-/m1/s1	NA
epicatechin 5-glucuronide	FOBI:08650	NA	NA	NA	KGLMKAPOVXBIJB-SNFOCDISSA-N	InChI=1S/C21H22O12/c22-8-4-13-9(6-12(25)18(31-13)7-1-2-10(23)11(24)3-7)14(5-8)32-21-17(28)15(26)16(27)19(33-21)20(29)30/h1-5,12,15-19,21-28H,6H2,(H,29,30)/t12?,15-,16-,17+,18?,19-,21+/m0/s1	NA
epicatechin 7-glucuronide	FOBI:08651	NA	NA	76961592	FDWDKTKDGDLDTP-BBGDWMAASA-N	InChI=1S/C21H22O12/c22-10-2-1-7(3-12(10)24)18-13(25)6-9-11(23)4-8(5-14(9)32-18)31-21-17(28)15(26)16(27)19(33-21)20(29)30/h1-5,13,15-19,21-28H,6H2,(H,29,30)/t13-,15+,16+,17-,18-,19+,21-/m1/s1	NA
catechin 3'-sulfate	FOBI:08652	NA	NA	NA	VBSMBNMUYITMLB-SWLSCSKDSA-N	InChI=1S/C15H14O9S/c16-8-4-11(18)9-6-12(19)15(23-13(9)5-8)7-1-2-10(17)14(3-7)24-25(20,21)22/h1-5,12,15-19H,6H2,(H,20,21,22)/t12-,15+/m0/s1	NA
catechin 4'-sulfate	FOBI:08653	NA	NA	NA	YKRWCINYMPRAIG-SWLSCSKDSA-N	InChI=1S/C15H14O9S/c16-8-4-10(17)9-6-12(19)15(23-14(9)5-8)7-1-2-13(11(18)3-7)24-25(20,21)22/h1-5,12,15-19H,6H2,(H,20,21,22)/t12-,15+/m0/s1	NA
catechin 5-sulfate	FOBI:08654	NA	NA	NA	MWSSRHFQMROXGK-SWLSCSKDSA-N	InChI=1S/C15H14O9S/c16-8-4-13-9(14(5-8)24-25(20,21)22)6-12(19)15(23-13)7-1-2-10(17)11(18)3-7/h1-5,12,15-19H,6H2,(H,20,21,22)/t12-,15+/m0/s1	NA
epicatechin 3-sulfate	FOBI:08655	NA	NA	NA	FLSYXGAHKYHTCZ-HUUCEWRRSA-N	InChI=1S/C15H14O9S/c16-8-4-11(18)9-6-14(24-25(20,21)22)15(23-13(9)5-8)7-1-2-10(17)12(19)3-7/h1-5,14-19H,6H2,(H,20,21,22)/t14-,15-/m1/s1	NA
epicatechin 3'-sulfate	FOBI:08656	NA	NA	71260094	VBSMBNMUYITMLB-IUODEOHRSA-N	InChI=1S/C15H14O9S/c16-8-4-11(18)9-6-12(19)15(23-13(9)5-8)7-1-2-10(17)14(3-7)24-25(20,21)22/h1-5,12,15-19H,6H2,(H,20,21,22)/t12-,15-/m1/s1	NA
epicatechin 4'-sulfate	FOBI:08657	NA	NA	71579043	YKRWCINYMPRAIG-IUODEOHRSA-N	InChI=1S/C15H14O9S/c16-8-4-10(17)9-6-12(19)15(23-14(9)5-8)7-1-2-13(11(18)3-7)24-25(20,21)22/h1-5,12,15-19H,6H2,(H,20,21,22)/t12-,15-/m1/s1	NA
epicatechin 5-sulfate	FOBI:08658	NA	NA	71579119	MWSSRHFQMROXGK-IUODEOHRSA-N	InChI=1S/C15H14O9S/c16-8-4-13-9(14(5-8)24-25(20,21)22)6-12(19)15(23-13)7-1-2-10(17)11(18)3-7/h1-5,12,15-19H,6H2,(H,20,21,22)/t12-,15-/m1/s1	NA
epicatechin 7-sulfate	FOBI:08659	NA	NA	NA	RTMISWLJQDWIPT-UKRRQHHQSA-N	InChI=1S/C15H14O9S/c16-10-2-1-7(3-12(10)18)15-13(19)6-9-11(17)4-8(5-14(9)23-15)24-25(20,21)22/h1-5,13,15-19H,6H2,(H,20,21,22)/t13-,15-/m1/s1	NA
3,4-dihydroxyphenylacetic acid 3-glucuronide	FOBI:08660	NA	NA	NA	RVIUQHYENGKVCZ-UHFFFAOYSA-N	InChI=1S/C14H16O10/c15-6-2-1-5(4-8(16)17)3-7(6)23-14-11(20)9(18)10(19)12(24-14)13(21)22/h1-3,9-12,14-15,18-20H,4H2,(H,16,17)(H,21,22)	NA
3,4-dihydroxyphenylacetic acid 4-glucuronide	FOBI:08661	NA	NA	NA	SOKKQMPCIJPSGH-UHFFFAOYSA-N	InChI=1S/C14H16O10/c15-6-3-5(4-8(16)17)1-2-7(6)23-14-11(20)9(18)10(19)12(24-14)13(21)22/h1-3,9-12,14-15,18-20H,4H2,(H,16,17)(H,21,22)	NA
3,4-dihydroxyphenylacetic acid 3-sulfate	FOBI:08662	NA	NA	NA	KAIXMDKRVHGWDK-UHFFFAOYSA-N	InChI=1S/C8H8O7S/c9-6-2-1-5(4-8(10)11)3-7(6)15-16(12,13)14/h1-3,9H,4H2,(H,10,11)(H,12,13,14)	NA
3,4-dihydroxyphenylacetic acid 4-sulfate	FOBI:08663	NA	NA	193283	ZQTJTTSZJNFQGJ-UHFFFAOYSA-N	InChI=1S/C8H8O7S/c9-6-3-5(4-8(10)11)1-2-7(6)15-16(12,13)14/h1-3,9H,4H2,(H,10,11)(H,12,13,14)	NA
5-(3',4'-dihydroxyphenyl)-γ-valerolactone 4'-sulfate	FOBI:08664	NA	NA	NA	WAXYAOJFDCCESK-UHFFFAOYSA-N	InChI=1S/C11H12O7S/c12-9-6-7(5-8-2-4-11(13)17-8)1-3-10(9)18-19(14,15)16/h1,3,6,8,12H,2,4-5H2,(H,14,15,16)	NA
5-(3',5'-dihydroxyphenyl)-γ-valerolactone	FOBI:08665	NA	NA	52920453	WAKFBGOXOFLZLZ-UHFFFAOYSA-N	InChI=1S/C11H12O4/c12-8-3-7(4-9(13)6-8)5-10-1-2-11(14)15-10/h3-4,6,10,12-13H,1-2,5H2	NA
5-(3'-hydroxyphenyl)-γ-valerolactone	FOBI:08666	NA	NA	NA	OXASBXALVLRTKO-UHFFFAOYSA-N	InChI=1S/C11H12O3/c12-9-3-1-8(2-4-9)7-10-5-6-11(13)14-10/h1-4,10,12H,5-7H2	NA
2,3-dihydroxybenzoic acid 2-glucuronide	FOBI:08667	NA	NA	NA	ZZTMNRLDFVIBTG-UHFFFAOYSA-N	InChI=1S/C13H14O10/c14-5-3-1-2-4(11(18)19)9(5)22-13-8(17)6(15)7(16)10(23-13)12(20)21/h1-3,6-8,10,13-17H,(H,18,19)(H,20,21)	NA
2,3-dihydroxybenzoic acid 3-glucuronide	FOBI:08668	NA	NA	NA	WEIFSGICBUHQQV-UHFFFAOYSA-N	InChI=1S/C13H14O10/c14-6-4(11(18)19)2-1-3-5(6)22-13-9(17)7(15)8(16)10(23-13)12(20)21/h1-3,7-10,13-17H,(H,18,19)(H,20,21)	NA
2,4-dihydroxybenzoic acid 2-glucuronide	FOBI:08669	NA	NA	NA	JRPJGICIYUNHQW-UHFFFAOYSA-N	InChI=1S/C13H14O10/c14-4-1-2-5(11(18)19)6(3-4)22-13-9(17)7(15)8(16)10(23-13)12(20)21/h1-3,7-10,13-17H,(H,18,19)(H,20,21)	NA
2,4-dihydroxybenzoic acid 4-glucuronide	FOBI:08670	NA	NA	NA	HTVZPXVZCIIMAA-UHFFFAOYSA-N	InChI=1S/C13H14O10/c14-6-3-4(1-2-5(6)11(18)19)22-13-9(17)7(15)8(16)10(23-13)12(20)21/h1-3,7-10,13-17H,(H,18,19)(H,20,21)	NA
2,5-dihydroxybenzoic acid 2-glucuronide	FOBI:08671	NA	NA	NA	YMTKHYRBSOTLTP-UHFFFAOYSA-N	InChI=1S/C13H14O10/c14-4-1-2-6(5(3-4)11(18)19)22-13-9(17)7(15)8(16)10(23-13)12(20)21/h1-3,7-10,13-17H,(H,18,19)(H,20,21)	NA
2,5-dihydroxybenzoic acid 5-glucuronide	FOBI:08672	NA	NA	NA	BCTCNBZWJFQHRF-UHFFFAOYSA-N	InChI=1S/C13H14O10/c14-6-2-1-4(3-5(6)11(18)19)22-13-9(17)7(15)8(16)10(23-13)12(20)21/h1-3,7-10,13-17H,(H,18,19)(H,20,21)	NA
2,3-dihydroxybenzoic acid 3-sulfate	FOBI:08673	NA	NA	NA	QDPNFTHYUAKYKM-UHFFFAOYSA-N	InChI=1S/C7H6O7S/c8-6-4(7(9)10)2-1-3-5(6)14-15(11,12)13/h1-3,8H,(H,9,10)(H,11,12,13)	NA
2,4-dihydroxybenzoic acid 4-sulfate	FOBI:08674	NA	NA	NA	DRJRXXDGTMEQKU-UHFFFAOYSA-N	InChI=1S/C7H6O7S/c8-6-3-4(14-15(11,12)13)1-2-5(6)7(9)10/h1-3,8H,(H,9,10)(H,11,12,13)	NA
2,5-dihydroxybenzoic acid 5-sulfate	FOBI:08675	NA	NA	54473656	XKAUVSKGVSQBFW-UHFFFAOYSA-N	InChI=1S/C7H6O7S/c8-6-2-1-4(14-15(11,12)13)3-5(6)7(9)10/h1-3,8H,(H,9,10)(H,11,12,13)	NA
hesperetin 5-glucuronide	FOBI:08676	NA	NA	NA	CBVJYALZVWCCEC-WDXLFLMVSA-N	InChI=1S/C22H22O12/c1-31-12-3-2-8(4-10(12)24)13-7-11(25)16-14(32-13)5-9(23)6-15(16)33-22-19(28)17(26)18(27)20(34-22)21(29)30/h2-6,13,17-20,22-24,26-28H,7H2,1H3,(H,29,30)/t13?,17-,18-,19+,20-,22+/m0/s1	NA
hesperetin 3'-sulfate	FOBI:08677	NA	NA	131750808	AXWNOFHBYPBYNO-UHFFFAOYSA-N	InChI=1S/C16H14O9S/c1-23-12-3-2-8(4-14(12)25-26(20,21)22)13-7-11(19)16-10(18)5-9(17)6-15(16)24-13/h2-6,13,17-18H,7H2,1H3,(H,20,21,22)	NA
hesperetin 5-sulfate	FOBI:08678	NA	NA	NA	QRULBSSBAHHSES-ZDUSSCGKSA-N	InChI=1S/C16H14O9S/c1-23-12-3-2-8(4-10(12)18)13-7-11(19)16-14(24-13)5-9(17)6-15(16)25-26(20,21)22/h2-6,13,17-18H,7H2,1H3,(H,20,21,22)/t13-/m0/s1	NA
3-(3-hydroxyphenyl)propionic acid glucuronide	FOBI:08679	NA	NA	NA	YFLHDBYZUJBQGB-DKBOKBLXSA-N	InChI=1S/C15H18O9/c16-9(17)5-4-7-2-1-3-8(6-7)23-15-12(20)10(18)11(19)13(24-15)14(21)22/h1-3,6,10-13,15,18-20H,4-5H2,(H,16,17)(H,21,22)/t10-,11-,12+,13-,15+/m0/s1	NA
3-(4-hydroxyphenyl)propionic acid glucuronide	FOBI:08680	NA	NA	NA	WALCYTHTBOWOFF-PDWCTOEPSA-N	InChI=1S/C15H18O9/c16-9(17)6-3-7-1-4-8(5-2-7)23-15(22)13-11(19)10(18)12(20)14(21)24-13/h1-2,4-5,10-14,18-21H,3,6H2,(H,16,17)/t10-,11-,12+,13-,14+/m0/s1	NA
3-(4-hydroxyphenyl)propionic acid sulfate	FOBI:08682	NA	NA	49844036	YKAVCSNFDHAGEG-UHFFFAOYSA-N	InChI=1S/C9H10O6S/c10-9(11)6-3-7-1-4-8(5-2-7)15-16(12,13)14/h1-2,4-5H,3,6H2,(H,10,11)(H,12,13,14)	NA
3'-methylepicatechin 4'-sulfate	FOBI:08683	NA	NA	71260093	QGMVQGQNIUVPMC-MLGOLLRUSA-N	InChI=1S/C16H16O9S/c1-23-15-4-8(2-3-13(15)25-26(20,21)22)16-12(19)7-10-11(18)5-9(17)6-14(10)24-16/h2-6,12,16-19H,7H2,1H3,(H,20,21,22)/t12-,16-/m1/s1	NA
3'-methylepicatechin 5-sulfate	FOBI:08684	NA	NA	NA	ZFUHNDPCTCXKQO-MLGOLLRUSA-N	InChI=1S/C16H16O9S/c1-23-15-4-8(2-3-11(15)18)16-12(19)7-10-13(24-16)5-9(17)6-14(10)25-26(20,21)22/h2-6,12,16-19H,7H2,1H3,(H,20,21,22)/t12-,16-/m1/s1	NA
3'-methylepicatechin 7-sulfate	FOBI:08685	NA	NA	NA	RIKCESGMRQZLKQ-CZUORRHYSA-N	InChI=1S/C16H16O9S/c1-23-15-4-8(2-3-11(15)17)16-13(19)7-10-12(18)5-9(6-14(10)24-16)25-26(20,21)22/h2-6,13,16-19H,7H2,1H3,(H,20,21,22)/t13-,16-/m1/s1	NA
4'-methylepicatechin 3'-sulfate	FOBI:08686	NA	NA	NA	PCLCJMJFLFTHDU-MLGOLLRUSA-N	InChI=1S/C16H16O9S/c1-23-13-3-2-8(4-15(13)25-26(20,21)22)16-12(19)7-10-11(18)5-9(17)6-14(10)24-16/h2-6,12,16-19H,7H2,1H3,(H,20,21,22)/t12-,16-/m1/s1	NA
4'-methylepicatechin 5-sulfate	FOBI:08687	NA	NA	71579213	JSNCQMRECHVQQQ-MLGOLLRUSA-N	InChI=1S/C16H16O9S/c1-23-13-3-2-8(4-11(13)18)16-12(19)7-10-14(24-16)5-9(17)6-15(10)25-26(20,21)22/h2-6,12,16-19H,7H2,1H3,(H,20,21,22)/t12-,16-/m1/s1	NA
4'-methylepicatechin 7-sulfate	FOBI:08688	NA	NA	NA	NCEYJABYRYYGNC-CZUORRHYSA-N	InChI=1S/C16H16O9S/c1-23-14-3-2-8(4-12(14)18)16-13(19)7-10-11(17)5-9(6-15(10)24-16)25-26(20,21)22/h2-6,13,16-19H,7H2,1H3,(H,20,21,22)/t13-,16-/m1/s1	NA
3-methylgallic acid 4-glucuronide	FOBI:08689	NA	NA	NA	XFEXVGIHNGUIFM-UHFFFAOYSA-N	InChI=1S/C14H16O11/c1-23-6-3-4(12(19)20)2-5(15)10(6)24-14-9(18)7(16)8(17)11(25-14)13(21)22/h2-3,7-9,11,14-18H,1H3,(H,19,20)(H,21,22)	NA
3-methylgallic acid 5-glucuronide	FOBI:08690	NA	NA	NA	ILWDNUVZYSRINE-UHFFFAOYSA-N	InChI=1S/C14H16O11/c1-23-5-2-4(12(19)20)3-6(7(5)15)24-14-10(18)8(16)9(17)11(25-14)13(21)22/h2-3,8-11,14-18H,1H3,(H,19,20)(H,21,22)	NA
4-methylgallic acid 3-glucuronide	FOBI:08691	NA	NA	NA	OEYVJQPXEVSKDH-NJNVDNPHSA-N	InChI=1S/C14H16O11/c1-23-10-5(15)2-4(12(19)20)3-6(10)24-14-9(18)7(16)8(17)11(25-14)13(21)22/h2-3,7-9,11,14-18H,1H3,(H,19,20)(H,21,22)/t7-,8?,9?,11-,14+/m0/s1	NA
3-methylgallic acid 4-sulfate	FOBI:08692	NA	NA	NA	QUGZPKOJDPDIDP-UHFFFAOYSA-N	InChI=1S/C8H8O8S/c1-15-6-3-4(8(10)11)2-5(9)7(6)16-17(12,13)14/h2-3,9H,1H3,(H,10,11)(H,12,13,14)	NA
3-methylgallic acid 5-sulfate	FOBI:08693	NA	NA	NA	JIMIRVGENXXZSQ-UHFFFAOYSA-N	InChI=1S/C8H10O8S/c1-15-5-2-4(8(10)11)3-6(7(5)9)16-17(12,13)14/h2-3,5,7,9H,1H3,(H,10,11)(H,12,13,14)	NA
4-methylgallic acid 3-sulfate	FOBI:08694	NA	NA	10825483	LMJIEJLSDJBABY-UHFFFAOYSA-N	InChI=1S/C8H8O8S/c1-15-7-5(9)2-4(8(10)11)3-6(7)16-17(12,13)14/h2-3,9H,1H3,(H,10,11)(H,12,13,14)	9000783
1-methylpyrogallol 2-glucuronide	FOBI:08695	NA	NA	NA	WIRBFTWUCRQZDH-UHFFFAOYSA-N	InChI=1S/C13H16O9/c1-20-6-4-2-3-5(14)10(6)21-13-9(17)7(15)8(16)11(22-13)12(18)19/h2-4,7-9,11,13-17H,1H3,(H,18,19)	NA
1-methylpyrogallol 3-glucuronide	FOBI:08696	NA	NA	NA	ZCXVNAUYGLECEF-UHFFFAOYSA-N	InChI=1S/C13H16O9/c1-20-5-3-2-4-6(7(5)14)21-13-10(17)8(15)9(16)11(22-13)12(18)19/h2-4,8-11,13-17H,1H3,(H,18,19)	NA
2-methylpyrogallol 1-glucuronide	FOBI:08697	NA	NA	NA	PCYIQKIPHUBFMX-JDQAZDLZSA-N	InChI=1S/C13H16O9/c1-20-10-5(14)3-2-4-6(10)21-13-9(17)7(15)8(16)11(22-13)12(18)19/h2-4,7-9,11,13-17H,1H3,(H,18,19)/t7-,8-,9+,11-,13+/m0/s1	NA
1-methylpyrogallol 2-sulfate	FOBI:08698	NA	NA	NA	DIWVSUYQBQOOTK-UHFFFAOYSA-N	InChI=1S/C7H8O6S/c1-12-6-4-2-3-5(8)7(6)13-14(9,10)11/h2-4,8H,1H3,(H,9,10,11)	NA
1-methylpyrogallol 3-sulfate	FOBI:08699	NA	NA	NA	NTXOJWKIHIOUQN-UHFFFAOYSA-N	InChI=1S/C7H8O6S/c1-12-5-3-2-4-6(7(5)8)13-14(9,10)11/h2-4,8H,1H3,(H,9,10,11)	NA
2-methylpyrogallol 1-sulfate	FOBI:08700	NA	NA	122164840	ARLAWMCEVZUXEY-UHFFFAOYSA-N	InChI=1S/C7H8O6S/c1-12-7-5(8)3-2-4-6(7)13-14(9,10)11/h2-4,8H,1H3,(H,9,10,11)	NA
naringenin 4'-glucuronide	FOBI:08701	NA	NA	91312540	DFIUUCDSSKATFP-DNPGXZAYSA-N	InChI=1S/C21H20O11/c22-9-5-11(23)15-12(24)7-13(31-14(15)6-9)8-1-3-10(4-2-8)30-21-18(27)16(25)17(26)19(32-21)20(28)29/h1-6,13,16-19,21-23,25-27H,7H2,(H,28,29)/t13?,16-,17-,18+,19-,21+/m0/s1	NA
naringenin 5-glucuronide	FOBI:08702	NA	NA	101242747	ZTQGTBHHQGGBSV-ATVZYYHQSA-N	InChI=1S/C21H20O11/c22-9-3-1-8(2-4-9)12-7-11(24)15-13(30-12)5-10(23)6-14(15)31-21-18(27)16(25)17(26)19(32-21)20(28)29/h1-6,12,16-19,21-23,25-27H,7H2,(H,28,29)/t12?,16-,17-,18+,19-,21+/m0/s1	NA
naringenin 4'-sulfate	FOBI:08703	NA	NA	11078674	LQAWJBRSYCPTLK-ZDUSSCGKSA-N	InChI=1S/C15H12O8S/c16-9-5-11(17)15-12(18)7-13(22-14(15)6-9)8-1-3-10(4-2-8)23-24(19,20)21/h1-6,13,16-17H,7H2,(H,19,20,21)/t13-/m0/s1	NA
naringenin 5-sulfate	FOBI:08704	NA	NA	NA	TUKMNFQGFNNJQM-UHFFFAOYSA-O	InChI=1S/C15H12O8S/c16-9-3-1-8(2-4-9)12-7-11(18)15-13(22-12)5-10(17)6-14(15)23-24(19,20)21/h1-6,12,16-17H,7H2,(H,19,20,21)/p+1	NA
naringenin 7-sulfate	FOBI:08705	NA	NA	NA	LCXKYLMSILXZFG-ZDUSSCGKSA-N	InChI=1S/C15H12O8S/c16-9-3-1-8(2-4-9)13-7-12(18)15-11(17)5-10(6-14(15)22-13)23-24(19,20)21/h1-6,13,16-17H,7H2,(H,19,20,21)/t13-/m0/s1	NA
urolithin a 3-glucuronide	FOBI:08706	NA	NA	102579638	KXBXNRJGUDTJQS-KSPMYQCISA-N	InChI=1S/C19H16O10/c20-7-1-3-9-10-4-2-8(6-12(10)28-18(26)11(9)5-7)27-19-15(23)13(21)14(22)16(29-19)17(24)25/h1-6,13-16,19-23H,(H,24,25)/t13-,14-,15+,16-,19+/m0/s1	NA
urolithin a 8-glucuronide	FOBI:08707	NA	NA	131708293	QMPHAAMUHRNZSL-KSPMYQCISA-N	InChI=1S/C19H16O10/c20-7-1-3-10-9-4-2-8(6-11(9)18(26)28-12(10)5-7)27-19-15(23)13(21)14(22)16(29-19)17(24)25/h1-6,13-16,19-23H,(H,24,25)/t13-,14-,15+,16-,19+/m0/s1	NA
urolithin a 3-sulfate	FOBI:08708	NA	NA	NA	WMPNAWQWWZFJTQ-UHFFFAOYSA-N	InChI=1S/C13H8O7S/c14-7-1-3-9-10-4-2-8(20-21(16,17)18)6-12(10)19-13(15)11(9)5-7/h1-6,14H,(H,16,17,18)	NA
urolithin a 8-sulfate	FOBI:08709	NA	NA	NA	WMPNAWQWWZFJTQ-UHFFFAOYSA-N	InChI=1S/C13H8O7S/c14-7-1-3-9-10-4-2-8(20-21(16,17)18)6-12(10)19-13(15)11(9)5-7/h1-6,14H,(H,16,17,18)	NA
5-(4’-hydroxyphenyl)-γ-valerolactone 4'-glucuronide	FOBI:08710	NA	NA	NA	FTDMUGVYLIJMHW-JLBGVFTDSA-N	InChI=1S/C17H20O9/c18-11-6-5-10(24-11)7-8-1-3-9(4-2-8)25-17-14(21)12(19)13(20)15(26-17)16(22)23/h1-4,10,12-15,17,19-21H,5-7H2,(H,22,23)/t10?,12-,13?,14?,15-,17+/m0/s1	NA
5-(4’-hydroxyphenyl)-γ-valerolactone	FOBI:08711	NA	NA	NA	OXASBXALVLRTKO-UHFFFAOYSA-N	InChI=1S/C11H12O3/c12-9-3-1-8(2-4-9)7-10-5-6-11(13)14-10/h1-4,10,12H,5-7H2	NA
4-hydroxy-5-(3',5'-dihydroxyphenyl)-valeric acid	FOBI:08803	NA	NA	NA	QKRQBODPNMXFLS-QMMMGPOBSA-N	InChI=1S/C11H14O5/c12-8(1-2-11(15)16)3-7-4-9(13)6-10(14)5-7/h4-6,8,12-14H,1-3H2,(H,15,16)/t8-/m0/s1	NA
4-hydroxy-5-(3',5'-dihydroxyphenyl)-valeric acid glucuronide	FOBI:08804	NA	NA	NA	WLNKHXJGCCKROC-ZWLNVBLQSA-N	InChI=1S/C17H22O11/c18-8(1-2-11(20)21)3-7-4-9(19)6-10(5-7)27-17-14(24)12(22)13(23)15(28-17)16(25)26/h4-6,8,12-15,17-19,22-24H,1-3H2,(H,20,21)(H,25,26)/t8?,12-,13?,14?,15-,17+/m0/s1	NA
4-hydroxy-5-(3',5'-dihydroxyphenyl)-valeric acid sulfate	FOBI:08805	NA	NA	NA	KZIXDBSFYKKBMP-UHFFFAOYSA-N	InChI=1S/C11H14O8S/c12-8(1-2-11(14)15)3-7-4-9(13)6-10(5-7)19-20(16,17)18/h4-6,8,12-13H,1-3H2,(H,14,15)(H,16,17,18)	NA
3,4-dihydroxyphenylvaleric acid	FOBI:08806	NA	NA	49831816	KTDWBJGUMIZRHU-UHFFFAOYSA-N	InChI=1S/C11H14O4/c12-9-6-5-8(7-10(9)13)3-1-2-4-11(14)15/h5-7,12-13H,1-4H2,(H,14,15)	NA
3,4-dihydroxyphenylvaleric acid 3 glucuronide	FOBI:08807	NA	NA	NA	PFXCVFMGZFVRNQ-IASGZQPQSA-N	InChI=1S/C17H22O10/c18-9-6-5-8(3-1-2-4-11(19)20)7-10(9)26-17-14(23)12(21)13(22)15(27-17)16(24)25/h5-7,12-15,17-18,21-23H,1-4H2,(H,19,20)(H,24,25)/t12-,13?,14?,15-,17+/m0/s1	NA
3,4-dihydroxyphenylvaleric acid 3 sulfate	FOBI:08808	NA	NA	NA	OUPGXCOAIUBOQD-UHFFFAOYSA-N	InChI=1S/C11H14O7S/c12-9-6-5-8(3-1-2-4-11(13)14)7-10(9)18-19(15,16)17/h5-7,12H,1-4H2,(H,13,14)(H,15,16,17)	NA
3,4-dihydroxyphenylvaleric acid 4 glucuronide	FOBI:08809	NA	NA	NA	UGIYSEJJABCPSW-NQKOESPWSA-N	InChI=1S/C17H22O10/c18-9-7-8(3-1-2-4-11(19)20)5-6-10(9)26-17-14(23)12(21)13(22)15(27-17)16(24)25/h5-7,12-15,17-18,21-23H,1-4H2,(H,19,20)(H,24,25)/t12-,13?,14?,15-,17+/m1/s1	NA
3,4-dihydroxyphenylvaleric acid 4 sulfate	FOBI:08810	NA	NA	NA	CABZBRSEXWBGOQ-UHFFFAOYSA-N	InChI=1S/C11H14O7S/c12-9-7-8(3-1-2-4-11(13)14)5-6-10(9)18-19(15,16)17/h5-7,12H,1-4H2,(H,13,14)(H,15,16,17)	NA
3,5-dihydroxyphenylvaleric acid	FOBI:08811	NA	NA	NA	QHXNJIMVPAFCPR-UHFFFAOYSA-N	InChI=1S/C11H14O4/c12-9-5-8(6-10(13)7-9)3-1-2-4-11(14)15/h5-7,12-13H,1-4H2,(H,14,15)	NA
3,5-dihydroxyphenylvaleric acid glucuronide	FOBI:08812	NA	NA	NA	RLPWWOIWKYLCFU-IASGZQPQSA-N	InChI=1S/C17H22O10/c18-9-5-8(3-1-2-4-11(19)20)6-10(7-9)26-17-14(23)12(21)13(22)15(27-17)16(24)25/h5-7,12-15,17-18,21-23H,1-4H2,(H,19,20)(H,24,25)/t12-,13?,14?,15-,17+/m0/s1	NA
3,5-dihydroxyphenylvaleric acid sulfate	FOBI:08813	NA	NA	NA	GXGQOCNOANVHKV-UHFFFAOYSA-N	InChI=1S/C11H14O7S/c12-9-5-8(3-1-2-4-11(13)14)6-10(7-9)18-19(15,16)17/h5-7,12H,1-4H2,(H,13,14)(H,15,16,17)	NA
3,5-dihydroxycinnamic acid	FOBI:08814	NA	NA	6443769	MFFCZSWTQMCKFP-OWOJBTEDSA-N	InChI=1S/C9H8O4/c10-7-3-6(1-2-9(12)13)4-8(11)5-7/h1-5,10-11H,(H,12,13)/b2-1+	4947733
3,5-dihydroxycinnamic acid glucuronide	FOBI:08815	NA	NA	NA	YIAFSKCUHLQEAH-MEPLRXLMSA-N	InChI=1S/C15H16O10/c16-7-3-6(1-2-9(17)18)4-8(5-7)24-15-12(21)10(19)11(20)13(25-15)14(22)23/h1-5,10-13,15-16,19-21H,(H,17,18)(H,22,23)/b2-1+/t10-,11?,12?,13-,15+/m1/s1	NA
3,5-dihydroxycinnamic acid sulfate	FOBI:08816	NA	NA	NA	KTPBHOMURDURSV-OWOJBTEDSA-N	InChI=1S/C9H8O7S/c10-7-3-6(1-2-9(11)12)4-8(5-7)16-17(13,14)15/h1-5,10H,(H,11,12)(H,13,14,15)/b2-1+	NA
n-(3,5-dihydroxybenzoyl)glycine	FOBI:08817	NA	NA	71389989	RJGLFRQXIDISBX-UHFFFAOYSA-N	InChI=1S/C9H9NO5/c11-6-1-5(2-7(12)3-6)9(15)10-4-8(13)14/h1-3,11-12H,4H2,(H,10,15)(H,13,14)	NA
alanine betaine	FOBI:08818	NA	NA	78265175	CJKONRHMUGBAQI-YFKPBYRVSA-N	InChI=1S/C6H13NO2/c1-5(6(8)9)7(2,3)4/h5H,1-4H3/t5-/m0/s1	NA
valine betaine	FOBI:08819	NA	NA	NA	REWYJJRDEOKNBQ-ZETCQYMHSA-O	InChI=1S/C8H17NO2/c1-6(2)7(8(10)11)9(3,4)5/h6-7H,1-5H3/p+1/t7-/m0/s1	NA
phenylalanine betaine	FOBI:08820	NA	NA	25837691	XTFQIRIHLGODFV-NSHDSACASA-N	InChI=1S/C12H17NO2/c1-13(2,3)11(12(14)15)9-10-7-5-4-6-8-10/h4-8,11H,9H2,1-3H3/t11-/m0/s1	NA
pipecolic acid betaine	FOBI:08821	NA	NA	441447	XULZWQRXYTVUTE-ZETCQYMHSA-N	InChI=1S/C8H15NO2/c1-9(2)6-4-3-5-7(9)8(10)11/h7H,3-6H2,1-2H3/t7-/m0/s1	390180
phytic acid	FOBI:08822	HMDB03502	NA	890	IMQLKJBTEOYOSI-UHFFFAOYSA-N	InChI=1S/C6H18O24P6/c7-31(8,9)25-1-2(26-32(10,11)12)4(28-34(16,17)18)6(30-36(22,23)24)5(29-35(19,20)21)3(1)27-33(13,14)15/h1-6H,(H2,7,8,9)(H2,10,11,12)(H2,13,14,15)(H2,16,17,18)(H2,19,20,21)(H2,22,23,24)	866
benzoic acid	FOBI:050001	HMDB0001870	C00539	NA	WPYMKLBDIGXBTP-UHFFFAOYSA-N	NA	NA
2,6-dihydroxybenzoic acid glucuronide	FOBI:050002	NA	NA	NA	UNZWRTIHFRATTA-UHFFFAOYSA-N	NA	NA
2,3-dihydroxybenzoic acid 2-sulfate	FOBI:050003	NA	NA	NA	AKVBVZKHKYRBGR-UHFFFAOYSA-N	NA	NA
2,4-dihydroxybenzoic acid 2-sulfate	FOBI:050004	NA	NA	NA	QHDLTZVVAZWIPB-UHFFFAOYSA-N	NA	NA
2,5-dihydroxybenzoic acid 2-sulfate	FOBI:050005	NA	NA	NA	KCEDAVRJNCRNGJ-UHFFFAOYSA-N	NA	NA
2,6-dihydroxybenzoic acid sulfate	FOBI:050006	NA	NA	NA	OBLLRWZSZCYGCW-UHFFFAOYSA-N	NA	NA
phenylacetic acid	FOBI:050007	HMDB0000209	C07086	NA	WLJVXDMOQOGPHL-UHFFFAOYSA-N	NA	NA
trans-cinnamic acid	FOBI:050008	HMDB0000930	C10438	NA	WBYWAXJHAXSJNI-VOTSOKGWSA-N	NA	NA
cis p-coumaric acid	FOBI:050009	HMDB0030677	C06738	NA	NGSWKAQJJWESNS-UTCJRWHESA-N	NA	NA
cis p-coumaric acid glucuronide	FOBI:050010	NA	NA	NA	SOKJXEKPKWKYKR-ARYKGQTKSA-N	NA	NA
cis p-coumaric acid sulfate	FOBI:050011	NA	NA	NA	OYDCCWNLILCHDJ-UTCJRWHESA-N	NA	NA
cis ferulic acid	FOBI:050012	NA	NA	NA	KSEBMYQBYZTDHS-HYXAFXHYSA-N	NA	NA
cis ferulic acid 4-glucuronide	FOBI:050013	NA	NA	NA	TWSIWBHKRJLZCF-XGYWJOOESA-N	NA	NA
cis ferulic acid 4-sulfate	FOBI:050014	NA	NA	NA	PZPATWACAAOHTJ-HYXAFXHYSA-N	NA	NA
cis sinapic acid	FOBI:050015	HMDB0034069	NA	NA	PCMORTLOPMLEFB-ARJAWSKDSA-N	NA	NA
phenylpropionic acid	FOBI:050016	HMDB0000764	C05629	NA	XMIIGOLPHOKFCH-UHFFFAOYSA-N	NA	NA
3-(2-hydroxyphenyl)propionic acid	FOBI:050017	HMDB0033752	C01198	NA	CJBDUOMQLFKVQC-UHFFFAOYSA-N	NA	NA
3-(2-hydroxyphenyl)propionic acid glucuronide	FOBI:050018	NA	NA	NA	VNFALAKTVPEPJX-UHFFFAOYSA-N	NA	NA
3-(2-hydroxyphenyl)propionic acid sulfate	FOBI:050019	NA	NA	NA	GFRZSBZWGKDEGA-UHFFFAOYSA-N	NA	NA
3-(3,5-dihydroxyphenyl)pentanoic acid	FOBI:050020	HMDB0240450	NA	NA	QHXNJIMVPAFCPR-UHFFFAOYSA-N	NA	NA
3-(3,5-dihydroxyphenyl)pentanoic acid glucuronide	FOBI:050021	HMDB0240451	NA	NA	RLPWWOIWKYLCFU-IASGZQPQSA-N	NA	NA
3-(3,5-dihydroxyphenyl)pentanoic acid sulfate	FOBI:050022	HMDB0240452	NA	NA	GXGQOCNOANVHKV-UHFFFAOYSA-N	NA	NA
2-(3,5-dihydroxyphenyl)ethanol sulfate	FOBI:050023	NA	NA	NA	QGXITCCVKOBDDI-UHFFFAOYSA-N	NA	NA
catechin 3-glucuronide	FOBI:050024	HMDB0240434	NA	NA	KZOBTPYFLMPYPM-UKDLGEHVSA-N	NA	NA
catechin 7-glucuronide	FOBI:050025	HMDB0127727	NA	NA	FDWDKTKDGDLDTP-QCBBCZTKSA-N	NA	NA
catechin 3'-glucuronide	FOBI:050026	HMDB0127728	NA	NA	BUONZQIZWIITTB-FSDQAXRCSA-N	NA	NA
epicatechin 3-glucuronide	FOBI:050027	HMDB0240435	NA	NA	KZOBTPYFLMPYPM-NRZZOOGVSA-N	NA	NA
catechin 3-sulfate	FOBI:050028	HMDB0240437	NA	NA	FLSYXGAHKYHTCZ-LSDHHAIUSA-N	NA	NA
catechin 7-sulfate	FOBI:050029	HMDB0240436	NA	NA	RTMISWLJQDWIPT-DZGCQCFKSA-N	NA	NA
matairesinol	FOBI:050030	HMDB0035698	C10682	NA	MATGKVZWFZHCLI-LSDHHAIUSA-N	NA	NA
hydroxymatairesinol 4'-glucuronide	FOBI:050031	NA	NA	NA	GUJNNQFVFGFZPK-UHFFFAOYSA-N	NA	NA
hydroxymatairesinol 4''-glucuronide	FOBI:050032	NA	NA	NA	HUFQFNXBADQYPW-UHFFFAOYSA-N	NA	NA
hydroxymatairesinol 7-glucuronide	FOBI:050033	NA	NA	NA	CHGHIPGTRZZHEK-UHFFFAOYSA-N	NA	NA
secoisolariciresinol	FOBI:050034	HMDB0013692	C18167	NA	PUETUDUXMCLALY-HOTGVXAUSA-N	NA	NA
secoisolariciresinol 9-glucuronide	FOBI:050035	NA	NA	NA	MONLZYFGSVIHQC-UHFFFAOYSA-N	NA	NA
secoisolariciresinol 4-glucuronide	FOBI:050036	NA	NA	NA	KEJQZUWQIORRTE-UHFFFAOYSA-N	NA	NA
secoisolariciresinol 9-sulfate	FOBI:050037	NA	NA	NA	FGMVDFZVCZUDGI-UHFFFAOYSA-N	NA	NA
secoisolariciresinol 4-sulfate	FOBI:050038	NA	NA	NA	UYIGCUYDCWYJAR-UHFFFAOYSA-N	NA	NA
isolariciresinol 9-glucuronide	FOBI:050039	NA	NA	NA	WMJINTSGOMLXDT-UHFFFAOYSA-N	NA	NA
isolariciresinol 9'-glucuronide	FOBI:050040	NA	NA	NA	RVMYIRMLUMZKLQ-UHFFFAOYSA-N	NA	NA
isolariciresinol 4'-glucuronide	FOBI:050041	NA	NA	NA	VWNRXGBNZAPMCJ-UHFFFAOYSA-N	NA	NA
isolariciresinol 9-sulfate	FOBI:050042	NA	NA	NA	QNELQQQFSCPAJP-UHFFFAOYSA-N	NA	NA
isolariciresinol 9'-sulfate	FOBI:050043	NA	NA	NA	IHFCQBGVSIXPDS-UHFFFAOYSA-N	NA	NA
isolariciresinol 4'-sulfate	FOBI:050044	NA	NA	NA	CKOBBDMKLAJVHB-UHFFFAOYSA-N	NA	NA
lariciresinol 9-sulfate	FOBI:050045	NA	NA	NA	BGUMMAWETHOVOG-UHFFFAOYSA-N	NA	NA
lariciresinol 4-sulfate	FOBI:050046	NA	NA	NA	NVHDQFSKGFJRQV-UHFFFAOYSA-N	NA	NA
lariciresinol 4'-sulfate	FOBI:050047	NA	NA	NA	CYLGJKHAMHUFLA-UHFFFAOYSA-N	NA	NA
pinoresinol glucuronide	FOBI:050048	NA	NA	NA	HUUUQHZJAPVLRH-UHFFFAOYSA-N	NA	NA
pinoresinol sulfate	FOBI:050049	NA	NA	NA	ODEQQZORHQBZKE-UHFFFAOYSA-N	NA	NA
syringaresinol glucuronide	FOBI:050050	NA	NA	NA	ARWUARNRTRQSHW-UHFFFAOYSA-N	NA	NA
syringaresinol sulfate	FOBI:050051	NA	NA	NA	ABKGSMJYGPRITK-UHFFFAOYSA-N	NA	NA
medioresinol 4-sulfate	FOBI:050052	NA	NA	NA	CNEMQJLKVHMVEC-UHFFFAOYSA-N	NA	NA
medioresinol 4'-sulfate	FOBI:050053	NA	NA	NA	TXGJJYHARFIBHU-UHFFFAOYSA-N	NA	NA
2-hydroxy-N-(2-hydroxyphenyl)acetamide	FOBI:050054	HMDB0240370	NA	NA	OYHOCUAXXOWENX-UHFFFAOYSA-N	NA	NA
2-hydroxy-N-(2-hydroxyphenyl)acetamide glucuronide	FOBI:050055	HMDB0240379	NA	NA	FGIQLOOXJCVVDO-BYNIDDHOSA-N	NA	NA
2-hydroxy-N-(2-hydroxyphenyl)acetamide sulfate	FOBI:050056	HMDB0240380	NA	NA	DJBPGIGCPUYIGS-UHFFFAOYSA-N	NA	NA
2-hydroxy-7-methoxy-1,4-benzoxazin-3-one glucuronide	FOBI:050057	NA	NA	NA	XKCARXNTRUGKNV-CSHDOIFSSA-N	NA	NA
2-hydroxy-7-methoxy-1,4-benzoxazin-3-one sulfate	FOBI:050058	NA	NA	NA	LIVXQZBSLFQWSH-UHFFFAOYSA-N	NA	NA
2,4-dihydroxy-7-methoxy-1,4-benzoxazin-3-one glucuronide	FOBI:050059	NA	NA	NA	BKFNTANIRVOYGT-UHFFFAOYSA-N	NA	NA
2,4-dihydroxy-7-methoxy-1,4-benzoxazin-3-one sulfate	FOBI:050060	NA	NA	NA	BKFNTANIRVOYGT-UHFFFAOYSA-N	NA	NA
Avenanthramide A	FOBI:050061	HMDB0038577	C08472	NA	QGUMNWHANDITDB-FPYGCLRLSA-N	NA	NA
Avenanthramide B	FOBI:050062	HMDB0038575	NA	NA	JXFZHMCSCYADIX-XVNBXDOJSA-N	NA	NA
Avenanthramide C	FOBI:050063	HMDB0038576	NA	NA	IDUUXROOZBOOPH-QHHAFSJGSA-N	NA	NA
Avenanthramide O	FOBI:050064	HMDB0033193	NA	NA	FRNDILDQFSAXAR-ZPUQHVIOSA-N	NA	NA
Avenanthramide P	FOBI:050065	NA	NA	NA	UXYPQEDKRALATQ-ZUVMSYQZSA-N	NA	NA
Avenanthramide Q	FOBI:050066	NA	NA	NA	ICQWGSPTLPRZPP-ZPUQHVIOSA-N	NA	NA
Avenacoside A	FOBI:050067	HMDB0033815	C08887	NA	AAJHVVLGKCKBSH-UHFFFAOYSA-N	NA	NA
Avenacoside B	FOBI:050068	HMDB0033802	C08888	NA	FINVSZXHUNAWLI-UHFFFAOYSA-N	NA	NA
2,5-furandicarboxylic acid	FOBI:050069	HMDB0004812	C20450	NA	CHTHALBTIRVDBM-UHFFFAOYSA-N	NA	NA
2-amino-3H-phenoxazin-3-one	FOBI:050076	HMDB0030483	C02161	NA	RDJXPXHQENRCNG-UHFFFAOYSA-N	NA	NA
2-amino-7-methoxy-3H-phenoxazin-3-one	FOBI:050077	NA	NA	NA	DDHPPCVMQOXUFB-UHFFFAOYSA-N	NA	NA
2-acetylamino-3H-phenoxazin-3-one	FOBI:050078	HMDB0240369	NA	NA	DWOBTNSFRDZSMA-UHFFFAOYSA-N	NA	NA
2-acetylamino-7-methoxy-3H-phenoxazin-3-one	FOBI:050079	NA	NA	NA	DOTQQODPKREUTR-UHFFFAOYSA-N	NA	NA
hypaphorine	FOBI:050080	HMDB0061115	C09213	NA	AOHCBEAZXHZMOR-ZDUSSCGKSA-N	NA	NA
aminovaleric acid betaine	FOBI:050081	NA	NA	NA	CDLVFVFTRQPQFU-UHFFFAOYSA-N	NA	NA
salsolinol	FOBI:050082	HMDB0042012	C09642	NA	IBRKLUSXDYATLG-LURJTMIESA-N	NA	NA
salsolinol 7-sulfate	FOBI:050083	NA	NA	NA	MQMJQDWEMNNNLR-UHFFFAOYSA-N	NA	NA
salsolinol 6-sulfate	FOBI:050084	NA	NA	NA	DFPNWHGWIXZYTR-UHFFFAOYSA-N	NA	NA
